# Supplementary material for: 6-Bromo-2-[(E)-thio­phen-2-yl­methyl­idene]-2,3,4,9-tetra­hydro-1H-carbazol-1-one
Source: Acta Crystallogr Sect E Struct Rep Online. 2011 Nov 12;67(Pt 12):o3271. doi: 10.1107/S1600536811046551 (PMC3238929; doi:10.1107/S1600536811046551)
Supplement: Supplementary file 1 [file e-67-o3271-sup1.cif]

##############################################################################
#                                                                            #
# This CIF contains the data in a paper accepted for publication in          #
# Acta Crystallographica Section E. It conforms to the requirements of       #
# Notes for Authors for Acta Crystallographica Section E, and has been       #
# peer reviewed under the auspices of the IUCr Commission on Journals.       #
#                                                                            #
# Full details of the Crystallographic Information File format               #
# are given in the paper "The Crystallographic Information File (CIF):       #
# a New Standard Archive File for Crystallography" by S. R. Hall, F. H.      #
# Allen and I. D. Brown [Acta Cryst. (1991), A47, 655-685].                  #
#                                                                            #
# The current version of the core CIF dictionary is obtainable from          #
# ftp://ftp.iucr.org/pub/cif_core.dic.                                       #
#                                                                            #
# Software is freely available for graphical display of the structure(s)     #
# in this CIF. For information consult the CIF software page                 #
# http://www.iucr.org/resources/cif/software.                                #
#                                                                            #
# This file may be used for bona fide research purposes within the           #
# scientific community so long as proper attribution is given to the journal # 
# article from which it was obtained.                                        #
#                                                                            #
##############################################################################
data_global
_audit_creation_method     SHELXL-97
_journal_date_recd_electronic     2011-10-21
_journal_date_accepted     2011-11-04
_journal_name_full     'Acta Crystallographica, Section E'
_journal_year     2011
_journal_volume     67
_journal_issue     12
_journal_page_first     o3271
_journal_page_last     o3271
_journal_paper_category     QO
_journal_coeditor_code     BT5684
_publ_contact_author_name     'M. N. Ponnuswamy'
_publ_contact_author_address
;   Centre of Advanced Study in Crystallography and Biophysics
    University of Madras
    Guindy Campus
    Chennai 600 025
    India
;
_publ_contact_author_email     'mnpsy2004@yahoo.com'
_publ_contact_author_fax     '+9144 22352494'
_publ_contact_author_phone     '+9144 22300122'
_publ_section_title
;\
6-Bromo-2-[(<i>E</i>)-thiophen-2-ylmethylidene]-2,3,4,9-tetrahydro-1<i>H</i>-\
carbazol-1-one
;
loop_
    _publ_author_name
    _publ_author_address
    'R. Velmurugan'
;
      Post Graduate and Research Department of Chemistry
      Sri Ramakrishna Mission Vidyalaya College of Arts and Science
      Coimbatore 641 020
      India
;
    'M. Sekar'
;
      Post Graduate and Research Department of Chemistry
      Sri Ramakrishna Mission Vidyalaya College of Arts and Science
      Coimbatore 641 020
      India
;
    'A. V. Vijayasankar'
;
      Department of Engineering Chemistry
      Christ University
      Bangalore 560 029
      India
;
    'P. Ramesh'
;
      Centre of Advanced Study in Crystallography and Biophysics
      University of Madras
      Guindy Campus
      Chennai 600 025
      India
;
    'M. N. Ponnuswamy'
;
      Centre of Advanced Study in Crystallography and Biophysics
      University of Madras
      Guindy Campus
      Chennai 600 025
      India
;
data_I
_audit_creation_method     SHELXL-97
_chemical_name_systematic
;
6-Bromo-2-[(<i>E</i>)-thiophen-2-ylmethylidene]-2,3,4,9-tetrahydro-1<i>H</i>-
carbazol-1-one
;
_chemical_name_common
;
;
_chemical_formula_moiety     'C17 H12 Br N O S'
_chemical_formula_sum     'C17 H12 Br N O S'
_chemical_formula_iupac     'C17 H12 Br N O S'
_chemical_formula_weight     358.25
_chemical_melting_point     ?
_symmetry_cell_setting     monoclinic
_symmetry_space_group_name_H-M     'P 21/c'
_symmetry_space_group_name_Hall     '-P 2ybc'
loop_
    _symmetry_equiv_pos_as_xyz
    'x, y, z'
    '-x, y+1/2, -z+1/2'
    '-x, -y, -z'
    'x, -y-1/2, z-1/2'
_cell_length_a     13.8655(5)
_cell_length_b     6.3081(3)
_cell_length_c     17.4583(7)
_cell_angle_alpha     90.00
_cell_angle_beta     103.666(2)
_cell_angle_gamma     90.00
_cell_volume     1483.76(11)
_cell_formula_units_Z     4
_cell_measurement_reflns_used     1432
_cell_measurement_theta_min     2.40
_cell_measurement_theta_max     30.48
_cell_measurement_temperature     296(2)
_exptl_crystal_description     Block
_exptl_crystal_colour     Yellow
_exptl_crystal_size_max     0.21
_exptl_crystal_size_mid     0.17
_exptl_crystal_size_min     0.16
_exptl_crystal_density_diffrn     1.604
_exptl_crystal_density_meas     ?
_exptl_crystal_density_method     'not measured'
_exptl_crystal_F_000     720
_exptl_absorpt_coefficient_mu     2.908
_exptl_absorpt_correction_type     multi-scan
_exptl_absorpt_process_details     '(SADABS; Bruker, 1998)'
_exptl_absorpt_correction_T_min     0.558
_exptl_absorpt_correction_T_max     0.628
_exptl_special_details     ?
_diffrn_ambient_temperature     296(2)
_diffrn_radiation_type     MoK\a
_diffrn_radiation_wavelength     0.71073
_diffrn_radiation_source     'fine-focus sealed tube'
_diffrn_radiation_monochromator     graphite
_diffrn_measurement_device_type     'Bruker SMART APEX CCD detector'
_diffrn_measurement_method     '\w scans'
_diffrn_detector_area_resol_mean     ?
_diffrn_reflns_number     12158
_diffrn_reflns_av_R_equivalents     0.0442
_diffrn_reflns_av_sigmaI/netI     0.0821
_diffrn_reflns_theta_min     2.40
_diffrn_reflns_theta_max     30.48
_diffrn_reflns_theta_full     30.48
_diffrn_measured_fraction_theta_max     0.994
_diffrn_measured_fraction_theta_full     0.994
_diffrn_reflns_limit_h_min     -19
_diffrn_reflns_limit_h_max     19
_diffrn_reflns_limit_k_min     -4
_diffrn_reflns_limit_k_max     8
_diffrn_reflns_limit_l_min     -24
_diffrn_reflns_limit_l_max     24
_diffrn_standards_number     ?
_diffrn_standards_interval_count     ?
_diffrn_standards_interval_time     ?
_diffrn_standards_decay_%     ?
_refine_special_details
;
Refinement of <i>F</i>^2^ against ALL reflections. The weighted <i>R</i>-factor
<i>wR</i> and goodness of fit <i>S</i> are based on <i>F</i>^2^, conventional
<i>R</i>-factors <i>R</i> are based on <i>F</i>, with <i>F</i> set to zero for
negative <i>F</i>^2^. The threshold expression of <i>F</i>^2^ >
\s(<i>F</i>^2^) is used only for calculating <i>R</i>-factors(gt) <i>etc</i>.
and is not relevant to the choice of reflections for refinement.
<i>R</i>-factors based on <i>F</i>^2^ are statistically about twice as large
as those based on <i>F</i>, and <i>R</i>- factors based on ALL data will be
even larger.
;
_reflns_number_total     4487
_reflns_number_gt     1953
_reflns_threshold_expression     I>2\s(I)
_refine_ls_structure_factor_coef     Fsqd
_refine_ls_matrix_type     full
_refine_ls_R_factor_all     0.1499
_refine_ls_R_factor_gt     0.0469
_refine_ls_wR_factor_gt     0.1081
_refine_ls_wR_factor_ref     0.1481
_refine_ls_goodness_of_fit_ref     0.850
_refine_ls_restrained_S_all     0.850
_refine_ls_number_reflns     4487
_refine_ls_number_parameters     191
_refine_ls_number_restraints     0
_refine_ls_hydrogen_treatment     constr
_refine_ls_weighting_scheme     calc
_refine_ls_weighting_details
         'calc w=1/[\s^2^(Fo^2^)+(0.0752P)^2^+0.4371P] where P=(Fo^2^+2Fc^2^)/3'
_atom_sites_solution_hydrogens     geom
_atom_sites_solution_primary     direct
_atom_sites_solution_secondary     difmap
_refine_ls_shift/su_max     0.002
_refine_ls_shift/su_mean     0.000
_refine_diff_density_max     0.490
_refine_diff_density_min     -0.309
_refine_ls_extinction_method     none
_refine_ls_extinction_coef     ?
loop_
    _atom_type_symbol
    _atom_type_description
    _atom_type_scat_dispersion_real
    _atom_type_scat_dispersion_imag
    _atom_type_scat_source
    'C' 'C' 0.0033 0.0016
                         'International Tables Vol C Tables 4.2.6.8 and 6.1.1.4'
    'H' 'H' 0.0000 0.0000
                         'International Tables Vol C Tables 4.2.6.8 and 6.1.1.4'
    'N' 'N' 0.0061 0.0033
                         'International Tables Vol C Tables 4.2.6.8 and 6.1.1.4'
    'O' 'O' 0.0106 0.0060
                         'International Tables Vol C Tables 4.2.6.8 and 6.1.1.4'
    'S' 'S' 0.1246 0.1234
                         'International Tables Vol C Tables 4.2.6.8 and 6.1.1.4'
    'Br' 'Br' -0.2901 2.4595
                         'International Tables Vol C Tables 4.2.6.8 and 6.1.1.4'
_computing_data_collection     'SMART (Bruker, 1998)'
_computing_cell_refinement     'SAINT-Plus (Bruker, 1998)'
_computing_data_reduction     'SAINT-Plus (Bruker, 1998)'
_computing_structure_solution     'SHELXS97 (Sheldrick, 2008)'
_computing_structure_refinement     'SHELXL97 (Sheldrick, 2008)'
_computing_molecular_graphics     'ORTEP-3 (Farrugia, 1997)'
_computing_publication_material
                            'SHELXL97 (Sheldrick, 2008) and PLATON (Spek, 2009)'
loop_
    _atom_site_type_symbol
    _atom_site_label
    _atom_site_fract_x
    _atom_site_fract_y
    _atom_site_fract_z
    _atom_site_U_iso_or_equiv
    _atom_site_adp_type
    _atom_site_calc_flag
    _atom_site_refinement_flags
    _atom_site_occupancy
    _atom_site_symmetry_multiplicity
    _atom_site_disorder_assembly
    _atom_site_disorder_group
    Br Br1 1.44365(3) -0.32770(7) 0.06412(3) 0.0742(2) Uani d . 1 1 . .
    S S1 0.76193(8) -0.1866(2) 0.24215(7) 0.0665(5) Uani d P 0.843(4) 1 A 1
    C C18' 0.76193(8) -0.1866(2) 0.24215(7) 0.0665(5) Uani d P 0.157(4) 1 A 2
    H H18' 0.8144 -0.2822 0.2546 0.080 Uiso calc PR 0.157(4) 1 A 2
    O O1 0.91041(18) 0.3896(4) 0.06209(14) 0.0557(6) Uani d . 1 1 . .
    N N1 1.1050(2) 0.2754(5) 0.04571(15) 0.0474(7) Uani d . 1 1 . .
    H H1 1.0940 0.4036 0.0258 0.057 Uiso d R 1 1 . .
    C C2 1.1893(2) 0.1612(5) 0.04737(18) 0.0419(8) Uani d . 1 1 . .
    C C3 1.2698(3) 0.2105(6) 0.0147(2) 0.0546(10) Uani d . 1 1 . .
    H H3 1.2722 0.3377 -0.0117 0.066 Uiso calc R 1 1 . .
    C C4 1.3444(3) 0.0657(7) 0.0229(2) 0.0569(10) Uani d . 1 1 . .
    H H4 1.3992 0.0949 0.0026 0.068 Uiso calc R 1 1 . .
    C C5 1.3393(2) -0.1272(6) 0.0619(2) 0.0523(9) Uani d . 1 1 . .
    C C6 1.2619(2) -0.1797(6) 0.09508(19) 0.0458(8) Uani d . 1 1 . .
    H H6 1.2604 -0.3082 0.1209 0.055 Uiso calc R 1 1 . .
    C C7 1.1855(2) -0.0306(5) 0.08814(16) 0.0401(7) Uani d . 1 1 . .
    C C8 1.0929(2) -0.0273(5) 0.11198(16) 0.0380(7) Uani d . 1 1 . .
    C C9 1.0491(3) -0.1861(6) 0.1562(2) 0.0556(10) Uani d . 1 1 . .
    H H9A 1.0982 -0.2242 0.2037 0.067 Uiso calc R 1 1 . .
    H H9B 1.0334 -0.3129 0.1243 0.067 Uiso calc R 1 1 . .
    C C10 0.9568(3) -0.1110(6) 0.1789(2) 0.0598(10) Uani d . 1 1 . .
    H H10A 0.9104 -0.2286 0.1706 0.072 Uiso calc R 1 1 . .
    H H10B 0.9746 -0.0836 0.2352 0.072 Uiso calc R 1 1 . .
    C C11 0.9014(2) 0.0798(5) 0.14016(17) 0.0405(7) Uani d . 1 1 . .
    C C12 0.9501(2) 0.2235(6) 0.09254(18) 0.0413(8) Uani d . 1 1 . .
    C C13 1.0475(2) 0.1591(5) 0.08458(17) 0.0412(8) Uani d . 1 1 . .
    C C14 0.8096(2) 0.1348(6) 0.14535(19) 0.0472(8) Uani d . 1 1 A .
    H H14 0.7854 0.2568 0.1174 0.057 Uiso calc R 1 1 . .
    C C15 0.7412(2) 0.0388(6) 0.18652(17) 0.0480(9) Uani d . 1 1 . .
    C C16 0.6513(3) -0.1697(8) 0.2658(2) 0.0711(13) Uani d . 1 1 . .
    H H16 0.6297 -0.2663 0.2984 0.085 Uiso calc R 1 1 A 1
    C C17 0.5980(3) -0.0032(9) 0.2330(3) 0.0820(14) Uani d . 1 1 A .
    H H17 0.5350 0.0233 0.2406 0.098 Uiso calc R 1 1 B 1
    S S1' 0.6432(3) 0.1340(6) 0.1851(2) 0.0920(14) Uani d P 0.157(4) 1 A 2
    C C18 0.6432(3) 0.1340(6) 0.1851(2) 0.0920(14) Uani d P 0.843(4) 1 A 1
    H H18 0.6164 0.2565 0.1589 0.110 Uiso calc PR 0.843(4) 1 A 1
loop_
    _atom_site_aniso_label
    _atom_site_aniso_U_11
    _atom_site_aniso_U_22
    _atom_site_aniso_U_33
    _atom_site_aniso_U_12
    _atom_site_aniso_U_13
    _atom_site_aniso_U_23
    Br1 0.0607(3) 0.0682(3) 0.1064(4) -0.0012(2) 0.0451(2) -0.0058(2)
    S1 0.0530(7) 0.0737(10) 0.0782(8) -0.0023(6) 0.0263(6) 0.0248(7)
    C18' 0.0530(7) 0.0737(10) 0.0782(8) -0.0023(6) 0.0263(6) 0.0248(7)
    O1 0.0592(14) 0.0422(14) 0.0678(15) 0.0038(13) 0.0193(12) 0.0176(13)
    N1 0.0558(17) 0.0388(16) 0.0505(16) -0.0049(14) 0.0180(13) 0.0134(14)
    C2 0.0544(18) 0.0353(18) 0.0381(16) -0.0101(17) 0.0152(14) 0.0008(15)
    C3 0.064(2) 0.053(2) 0.0515(19) -0.019(2) 0.0240(17) 0.0035(18)
    C4 0.058(2) 0.064(3) 0.057(2) -0.017(2) 0.0289(17) -0.003(2)
    C5 0.0466(18) 0.057(2) 0.057(2) -0.0071(18) 0.0210(16) -0.0063(19)
    C6 0.0471(18) 0.044(2) 0.0508(18) -0.0068(17) 0.0199(15) 0.0014(17)
    C7 0.0489(17) 0.0386(19) 0.0349(15) -0.0072(16) 0.0141(14) -0.0016(15)
    C8 0.0455(16) 0.0348(18) 0.0352(15) -0.0046(15) 0.0127(13) 0.0018(15)
    C9 0.054(2) 0.049(2) 0.071(2) 0.0043(18) 0.0288(18) 0.0206(19)
    C10 0.066(2) 0.054(2) 0.071(2) 0.009(2) 0.0374(19) 0.023(2)
    C11 0.0510(18) 0.0354(18) 0.0364(15) -0.0037(16) 0.0129(14) -0.0020(15)
    C12 0.0490(18) 0.0353(19) 0.0395(16) -0.0046(16) 0.0099(14) -0.0004(16)
    C13 0.0471(17) 0.0367(19) 0.0408(16) -0.0073(16) 0.0122(14) 0.0006(16)
    C14 0.0522(19) 0.044(2) 0.0455(18) -0.0011(17) 0.0112(15) 0.0072(16)
    C15 0.0454(17) 0.059(2) 0.0402(16) -0.0049(18) 0.0108(14) 0.0017(17)
    C16 0.052(2) 0.093(4) 0.073(3) -0.014(2) 0.022(2) 0.016(3)
    C17 0.056(2) 0.117(4) 0.079(3) 0.004(3) 0.027(2) 0.005(3)
    S1' 0.084(2) 0.106(3) 0.093(2) -0.006(2) 0.0363(18) 0.011(2)
    C18 0.084(2) 0.106(3) 0.093(2) -0.006(2) 0.0363(18) 0.011(2)
_geom_special_details
;
All e.s.d.'s (except the e.s.d. in the dihedral angle between two l.s. planes)
are estimated using the full covariance matrix. The cell e.s.d.'s are taken
into account individually in the estimation of e.s.d.'s in distances, angles
and torsion angles; correlations between e.s.d.'s in cell parameters are only
used when they are defined by crystal symmetry. An approximate (isotropic)
treatment of cell e.s.d.'s is used for estimating e.s.d.'s involving l.s.
planes.
;
loop_
    _geom_bond_atom_site_label_1
    _geom_bond_atom_site_label_2
    _geom_bond_site_symmetry_2
    _geom_bond_distance
    _geom_bond_publ_flag
    Br1 C5 . 1.915(4) ?
    S1 C16 . 1.683(4) ?
    S1 C15 . 1.707(4) ?
    O1 C12 . 1.243(4) ?
    N1 C2 . 1.368(4) ?
    N1 C13 . 1.375(4) ?
    N1 H1 . 0.8789 ?
    C2 C3 . 1.403(4) ?
    C2 C7 . 1.411(4) ?
    C3 C4 . 1.361(5) ?
    C3 H3 . 0.9300 ?
    C4 C5 . 1.403(5) ?
    C4 H4 . 0.9300 ?
    C5 C6 . 1.376(4) ?
    C6 C7 . 1.400(4) ?
    C6 H6 . 0.9300 ?
    C7 C8 . 1.441(4) ?
    C8 C13 . 1.366(4) ?
    C8 C9 . 1.480(4) ?
    C9 C10 . 1.503(4) ?
    C9 H9A . 0.9700 ?
    C9 H9B . 0.9700 ?
    C10 C11 . 1.500(5) ?
    C10 H10A . 0.9700 ?
    C10 H10B . 0.9700 ?
    C11 C14 . 1.343(4) ?
    C11 C12 . 1.495(4) ?
    C12 C13 . 1.448(4) ?
    C14 C15 . 1.451(4) ?
    C14 H14 . 0.9300 ?
    C15 S1' . 1.480(4) ?
    C16 C17 . 1.333(6) ?
    C16 H16 . 0.9300 ?
    C17 S1' . 1.445(6) ?
    C17 H17 . 0.9300 ?
loop_
    _geom_angle_atom_site_label_1
    _geom_angle_atom_site_label_2
    _geom_angle_atom_site_label_3
    _geom_angle_site_symmetry_1
    _geom_angle_site_symmetry_3
    _geom_angle
    _geom_angle_publ_flag
    C16 S1 C15 . . 92.6(2) ?
    C2 N1 C13 . . 107.5(3) ?
    C2 N1 H1 . . 124.1 ?
    C13 N1 H1 . . 128.2 ?
    N1 C2 C3 . . 129.2(3) ?
    N1 C2 C7 . . 109.2(3) ?
    C3 C2 C7 . . 121.5(3) ?
    C4 C3 C2 . . 117.7(3) ?
    C4 C3 H3 . . 121.1 ?
    C2 C3 H3 . . 121.1 ?
    C3 C4 C5 . . 120.6(3) ?
    C3 C4 H4 . . 119.7 ?
    C5 C4 H4 . . 119.7 ?
    C6 C5 C4 . . 123.1(3) ?
    C6 C5 Br1 . . 119.5(3) ?
    C4 C5 Br1 . . 117.3(2) ?
    C5 C6 C7 . . 116.8(3) ?
    C5 C6 H6 . . 121.6 ?
    C7 C6 H6 . . 121.6 ?
    C6 C7 C2 . . 120.1(3) ?
    C6 C7 C8 . . 133.8(3) ?
    C2 C7 C8 . . 106.0(3) ?
    C13 C8 C7 . . 106.3(3) ?
    C13 C8 C9 . . 123.6(3) ?
    C7 C8 C9 . . 130.1(3) ?
    C8 C9 C10 . . 113.8(3) ?
    C8 C9 H9A . . 108.8 ?
    C10 C9 H9A . . 108.8 ?
    C8 C9 H9B . . 108.8 ?
    C10 C9 H9B . . 108.8 ?
    H9A C9 H9B . . 107.7 ?
    C11 C10 C9 . . 120.7(3) ?
    C11 C10 H10A . . 107.1 ?
    C9 C10 H10A . . 107.1 ?
    C11 C10 H10B . . 107.1 ?
    C9 C10 H10B . . 107.1 ?
    H10A C10 H10B . . 106.8 ?
    C14 C11 C12 . . 116.2(3) ?
    C14 C11 C10 . . 124.7(3) ?
    C12 C11 C10 . . 119.1(3) ?
    O1 C12 C13 . . 121.6(3) ?
    O1 C12 C11 . . 122.5(3) ?
    C13 C12 C11 . . 115.9(3) ?
    C8 C13 N1 . . 111.1(3) ?
    C8 C13 C12 . . 124.8(3) ?
    N1 C13 C12 . . 124.1(3) ?
    C11 C14 C15 . . 131.8(3) ?
    C11 C14 H14 . . 114.1 ?
    C15 C14 H14 . . 114.1 ?
    C14 C15 S1' . . 121.8(3) ?
    C14 C15 S1 . . 126.0(3) ?
    S1' C15 S1 . . 112.2(2) ?
    C17 C16 S1 . . 112.9(3) ?
    C17 C16 H16 . . 123.6 ?
    S1 C16 H16 . . 123.6 ?
    C16 C17 S1' . . 116.6(4) ?
    C16 C17 H17 . . 121.7 ?
    S1' C17 H17 . . 121.7 ?
    C17 S1' C15 . . 105.6(3) ?
loop_
    _geom_torsion_atom_site_label_1
    _geom_torsion_atom_site_label_2
    _geom_torsion_atom_site_label_3
    _geom_torsion_atom_site_label_4
    _geom_torsion_site_symmetry_1
    _geom_torsion_site_symmetry_2
    _geom_torsion_site_symmetry_3
    _geom_torsion_site_symmetry_4
    _geom_torsion
    _geom_torsion_publ_flag
    C13 N1 C2 C3 . . . . 178.8(3) ?
    C13 N1 C2 C7 . . . . -0.2(3) ?
    N1 C2 C3 C4 . . . . -178.3(3) ?
    C7 C2 C3 C4 . . . . 0.6(5) ?
    C2 C3 C4 C5 . . . . 1.0(5) ?
    C3 C4 C5 C6 . . . . -1.5(6) ?
    C3 C4 C5 Br1 . . . . 175.9(3) ?
    C4 C5 C6 C7 . . . . 0.4(5) ?
    Br1 C5 C6 C7 . . . . -176.9(2) ?
    C5 C6 C7 C2 . . . . 1.1(5) ?
    C5 C6 C7 C8 . . . . 177.9(3) ?
    N1 C2 C7 C6 . . . . 177.4(3) ?
    C3 C2 C7 C6 . . . . -1.6(5) ?
    N1 C2 C7 C8 . . . . -0.2(3) ?
    C3 C2 C7 C8 . . . . -179.3(3) ?
    C6 C7 C8 C13 . . . . -176.7(3) ?
    C2 C7 C8 C13 . . . . 0.5(3) ?
    C6 C7 C8 C9 . . . . 2.7(6) ?
    C2 C7 C8 C9 . . . . 179.8(3) ?
    C13 C8 C9 C10 . . . . -8.5(5) ?
    C7 C8 C9 C10 . . . . 172.2(3) ?
    C8 C9 C10 C11 . . . . 16.1(5) ?
    C9 C10 C11 C14 . . . . 166.8(4) ?
    C9 C10 C11 C12 . . . . -13.8(5) ?
    C14 C11 C12 O1 . . . . 3.0(5) ?
    C10 C11 C12 O1 . . . . -176.4(3) ?
    C14 C11 C12 C13 . . . . -177.7(3) ?
    C10 C11 C12 C13 . . . . 2.9(4) ?
    C7 C8 C13 N1 . . . . -0.6(3) ?
    C9 C8 C13 N1 . . . . -180.0(3) ?
    C7 C8 C13 C12 . . . . 177.2(3) ?
    C9 C8 C13 C12 . . . . -2.2(5) ?
    C2 N1 C13 C8 . . . . 0.5(4) ?
    C2 N1 C13 C12 . . . . -177.4(3) ?
    O1 C12 C13 C8 . . . . -175.6(3) ?
    C11 C12 C13 C8 . . . . 5.2(4) ?
    O1 C12 C13 N1 . . . . 2.0(5) ?
    C11 C12 C13 N1 . . . . -177.3(3) ?
    C12 C11 C14 C15 . . . . -178.8(3) ?
    C10 C11 C14 C15 . . . . 0.6(6) ?
    C11 C14 C15 S1' . . . . 178.2(4) ?
    C11 C14 C15 S1 . . . . -0.6(6) ?
    C16 S1 C15 C14 . . . . 178.6(3) ?
    C16 S1 C15 S1' . . . . -0.4(3) ?
    C15 S1 C16 C17 . . . . 0.8(4) ?
    S1 C16 C17 S1' . . . . -1.1(6) ?
    C16 C17 S1' C15 . . . . 0.8(5) ?
    C14 C15 S1' C17 . . . . -179.2(3) ?
    S1 C15 S1' C17 . . . . -0.2(4) ?
loop_
    _geom_hbond_atom_site_label_D
    _geom_hbond_atom_site_label_H
    _geom_hbond_atom_site_label_A
    _geom_hbond_site_symmetry_A
    _geom_hbond_distance_DH
    _geom_hbond_distance_HA
    _geom_hbond_distance_DA
    _geom_hbond_angle_DHA
    C14 H14 O1 1 0.93 2.33 2.759(4) 107.7
    N1 H1 O1 3_765 0.88 2.00 2.804(4) 150.7
_iucr_refine_instructions_details
;
TITL I         P 21/c       R = 0.05
CELL  0.71073   13.8655    6.3081   17.4583    90.000   103.666    90.000
ZERR  4           0.0005    0.0003    0.0007     0.000     0.002     0.000
LATT   1
SYMM             - X ,    0.50000 + Y ,    0.50000 - Z
SFAC  C  H Br  N  O  S
UNIT    68   48   4   4   4   4
TEMP    23
L.S. 8
FMAP 2
PLAN -20
ACTA
BOND $H
CONF
EQIV $1 X, Y, Z
HTAB C14, O1_$1
EQIV $2 -X+2, -Y+1, -Z
HTAB N1, O1_$2
EADP S1 C18'
EADP C18 S1'
Exyz S1 C18'
Exyz C18 S1'
WGHT    0.075200    0.437100
FVAR      10.05994   0.84255
BR1   3    1.443655   -0.327702    0.064122    11.00000    0.06065    0.06820 =
         0.10643   -0.00581    0.04512   -0.00123
part1
S1    6    0.761930   -0.186593    0.242149    21.00000    0.05299    0.07367 =
         0.07822    0.02485    0.02630   -0.00226
part2
C18'  1    0.761930   -0.186593    0.242149   -21.00000    0.05299    0.07367 =
         0.07822    0.02485    0.02630   -0.00226
AFIX  43
H18'  2    0.814355   -0.282225    0.254613   -21.00000   -1.20000
AFIX   0
part0
O1    5    0.910409    0.389556    0.062087    11.00000    0.05921    0.04217 =
         0.06783    0.01759    0.01935    0.00378
N1    4    1.104983    0.275439    0.045705    11.00000    0.05579    0.03877 =
         0.05048    0.01335    0.01799   -0.00492
AFIX   3
H1    2    1.093984    0.403639    0.025845    11.00000   -1.20000
AFIX   0
C2    1    1.189332    0.161183    0.047370    11.00000    0.05443    0.03532 =
         0.03810    0.00083    0.01522   -0.01007
C3    1    1.269845    0.210480    0.014682    11.00000    0.06433    0.05308 =
         0.05151    0.00351    0.02397   -0.01872
AFIX  43
H3    2    1.272182    0.337721   -0.011725    11.00000   -1.20000
AFIX   0
C4    1    1.344398    0.065714    0.022945    11.00000    0.05778    0.06351 =
         0.05702   -0.00263    0.02892   -0.01665
AFIX  43
H4    2    1.399203    0.094900    0.002607    11.00000   -1.20000
AFIX   0
C5    1    1.339343   -0.127165    0.061865    11.00000    0.04660    0.05731 =
         0.05738   -0.00629    0.02103   -0.00711
C6    1    1.261917   -0.179745    0.095083    11.00000    0.04706    0.04379 =
         0.05077    0.00138    0.01995   -0.00679
AFIX  43
H6    2    1.260387   -0.308193    0.120916    11.00000   -1.20000
AFIX   0
C7    1    1.185532   -0.030612    0.088135    11.00000    0.04890    0.03864 =
         0.03491   -0.00161    0.01412   -0.00715
C8    1    1.092869   -0.027280    0.111975    11.00000    0.04553    0.03484 =
         0.03517    0.00178    0.01272   -0.00462
C9    1    1.049088   -0.186064    0.156225    11.00000    0.05438    0.04872 =
         0.07087    0.02063    0.02884    0.00432
AFIX  23
H9A   2    1.098173   -0.224198    0.203675    11.00000   -1.20000
H9B   2    1.033374   -0.312864    0.124278    11.00000   -1.20000
AFIX   0
C10   1    0.956801   -0.110966    0.178946    11.00000    0.06564    0.05381 =
         0.07053    0.02289    0.03739    0.00912
AFIX  23
H10A  2    0.974584   -0.083583    0.235206    11.00000   -1.20000
H10B  2    0.910422   -0.228577    0.170595    11.00000   -1.20000
AFIX   0
C11   1    0.901371    0.079765    0.140157    11.00000    0.05100    0.03536 =
         0.03641   -0.00195    0.01286   -0.00365
C12   1    0.950055    0.223456    0.092536    11.00000    0.04896    0.03528 =
         0.03950   -0.00043    0.00992   -0.00459
C13   1    1.047474    0.159132    0.084582    11.00000    0.04709    0.03666 =
         0.04078    0.00063    0.01223   -0.00733
C14   1    0.809574    0.134770    0.145354    11.00000    0.05220    0.04382 =
         0.04550    0.00725    0.01122   -0.00110
AFIX  43
H14   2    0.785418    0.256788    0.117446    11.00000   -1.20000
AFIX   0
C15   1    0.741164    0.038777    0.186516    11.00000    0.04542    0.05890 =
         0.04018    0.00172    0.01082   -0.00486
C16   1    0.651327   -0.169687    0.265835    11.00000    0.05160    0.09291 =
         0.07253    0.01566    0.02232   -0.01395
AFIX  43
H16   2    0.629684   -0.266301    0.298381    11.00000   -1.20000
AFIX   0
C17   1    0.598039   -0.003209    0.233019    11.00000    0.05590    0.11697 =
         0.07865    0.00506    0.02689    0.00357
AFIX  43
H17   2    0.534957    0.023317    0.240570    11.00000   -1.20000
AFIX   0
part2
S1'   6    0.643232    0.133982    0.185117   -21.00000    0.08412    0.10626 =
         0.09324    0.01145    0.03632   -0.00557
part1
C18   1    0.643232    0.133982    0.185117    21.00000    0.08412    0.10626 =
         0.09324    0.01145    0.03632   -0.00557
AFIX  43
H18   2    0.616377    0.256491    0.158894    21.00000   -1.20000
HKLF 4
REM  I         P 21/c       R = 0.05
REM R1 =  0.0469 for   1952 Fo > 4sig(Fo)  and  0.1499 for all   4487 data
REM    191 parameters refined using      0 restraints
END
;
