# Supplementary material for: 6-Bromo-2-[(E)-thio­phen-2-yl­methyl­idene]-2,3,4,9-tetra­hydro-1H-carbazol-1-one
Source: Acta Crystallogr Sect E Struct Rep Online. 2011 Nov 12;67(Pt 12):o3271. doi: 10.1107/S1600536811046551 (PMC3238929; doi:10.1107/S1600536811046551)
Supplement: Supplementary file 2 [file e-67-o3271-Isup2.hkl]

# 
# h,k,l, Fc-squared, Fo-squared, sigma(Fo-squared) and status flag 
# 
data_I
_shelx_title ' I         P 21/c       R = 0.05' 
_shelx_refln_list_code          4 
_shelx_F_calc_maximum      161.71 
_exptl_crystal_F_000       720.00 
_reflns_d_resolution_high  0.7006 
 
loop_ 
 _symmetry_equiv_pos_as_xyz 
 'x, y, z' 
 '-x, y+1/2, -z+1/2' 
 '-x, -y, -z' 
 'x, -y-1/2, z-1/2' 
 
_cell_length_a    13.8655 
_cell_length_b     6.3081 
_cell_length_c    17.4583 
_cell_angle_alpha  90.000 
_cell_angle_beta  103.666 
_cell_angle_gamma  90.000 
 
_shelx_F_squared_multiplier     1.000 
 
loop_ 
 _refln_index_h 
 _refln_index_k 
 _refln_index_l 
 _refln_F_squared_calc 
 _refln_F_squared_meas 
 _refln_F_squared_sigma 
 _refln_observed_status 
   2   0   0      588.27      561.30      6.61 o 
   3   0   0       59.50       69.62      4.05 o 
   4   0   0       35.92       43.49      5.71 o 
   5   0   0       27.55       12.29      2.93 o 
   6   0   0    12075.35    12758.19    138.49 o 
   7   0   0      394.16      575.45     12.23 o 
   8   0   0     2794.29     2917.93     31.77 o 
   9   0   0     3130.35     3102.62     45.68 o 
  10   0   0     3756.67     3715.10     53.50 o 
  11   0   0     1608.58     1734.80     52.33 o 
  12   0   0        6.00        4.67     19.90 o 
  13   0   0      371.35      277.66     23.32 o 
  14   0   0      159.02      141.08     22.59 o 
  15   0   0      130.21      130.97     23.32 o 
  16   0   0       47.23       61.66     24.14 o 
  17   0   0       27.21       87.51     26.51 o 
  18   0   0       35.53       20.96     28.01 o 
  19   0   0       32.82       38.33     38.08 o 
   1   1   0      114.84      109.23      3.04 o 
   2   1   0     4415.63     4252.23     26.75 o 
   3   1   0    17561.02    16290.81    101.65 o 
   4   1   0     4411.59     4624.61     27.17 o 
   5   1   0     4083.74     3942.18     29.81 o 
   6   1   0     3359.45     3609.05     29.17 o 
   7   1   0     3129.08     3215.13     27.92 o 
   8   1   0      108.79      120.82      7.36 o 
   9   1   0      275.15      252.67      9.71 o 
  10   1   0        3.91       -4.60      7.64 o 
  11   1   0      368.97      343.58     15.93 o 
  12   1   0      872.82      939.23     23.51 o 
  13   1   0      584.99      567.34     20.30 o 
  14   1   0       97.86       78.06     15.16 o 
  15   1   0       86.58      115.04     21.30 o 
  16   1   0      140.42      153.82     21.07 o 
  17   1   0        3.59       -2.00     17.42 o 
  18   1   0       24.74       24.43     18.89 o 
  19   1   0        1.79      -19.25     33.41 o 
   0   2   0    11353.22     9980.05    177.85 o 
   1   2   0      488.89      492.73     15.07 o 
   2   2   0      358.14      384.17     10.94 o 
   3   2   0      111.66       90.87     10.20 o 
   4   2   0     2280.55     2576.05     25.11 o 
   5   2   0       40.83       22.67      6.35 o 
   6   2   0     1284.06     1284.22     12.64 o 
   7   2   0      331.65      305.49      6.75 o 
   8   2   0      341.95      355.40     11.00 o 
   9   2   0      569.08      566.45     14.55 o 
  10   2   0     1587.06     1615.42     27.84 o 
  11   2   0        2.12      -10.89     10.89 o 
  12   2   0      175.88      178.69     12.61 o 
  13   2   0        1.30       -5.89     13.09 o 
  14   2   0        1.39        3.71     14.38 o 
  15   2   0       53.03       41.62     16.13 o 
  16   2   0       57.32       85.92     17.77 o 
  17   2   0        0.44       -9.08     19.78 o 
  18   2   0       38.08       69.18     22.27 o 
   1   3   0     1901.84     2243.96     26.15 o 
   2   3   0     1054.35     1329.76     19.81 o 
   3   3   0       70.81       46.12      8.89 o 
   4   3   0       29.83       56.19      9.06 o 
   5   3   0      150.78      151.14      7.98 o 
   6   3   0      271.93      275.51     12.65 o 
   7   3   0     1182.28     1296.16     26.05 o 
   8   3   0      663.40      645.69     21.69 o 
   9   3   0       95.39       65.80     14.51 o 
  10   3   0       52.73       30.69     14.36 o 
  11   3   0        9.11       -2.13     14.89 o 
  12   3   0       86.23       82.04     17.49 o 
  13   3   0      215.88      213.99     21.70 o 
  14   3   0       21.57        0.68     24.01 o 
  15   3   0        3.00       28.35     28.98 o 
  16   3   0        0.76       -8.31     31.02 o 
  17   3   0        0.48      -19.80     30.75 o 
  18   3   0        0.02      -21.96     33.58 o 
   0   4   0     1249.28     1367.49     33.15 o 
   1   4   0      241.15      236.66     12.32 o 
   2   4   0      220.39      215.42     11.90 o 
   3   4   0        4.72       -3.08      9.75 o 
   4   4   0        6.53       29.95     13.15 o 
   5   4   0       27.43       24.68     11.39 o 
   6   4   0       39.38       23.87     12.85 o 
   7   4   0       21.30       20.70     17.45 o 
   8   4   0      361.23      401.50     28.36 o 
   9   4   0      189.51      171.02     23.08 o 
  10   4   0      141.15      136.07     25.26 o 
  11   4   0       38.28       39.25     26.78 o 
  12   4   0       14.13        4.00     23.27 o 
  13   4   0        5.64      -12.66     22.50 o 
  14   4   0        6.30      -27.61     27.61 o 
  15   4   0        0.39      -31.19     31.19 o 
  16   4   0        1.88       36.71     33.11 o 
  17   4   0        2.42        0.56     36.53 o 
   1   5   0       14.61       11.46     11.24 o 
   2   5   0      991.22      954.98     22.78 o 
   3   5   0      542.33      559.26     22.91 o 
   4   5   0      490.65      533.31     22.95 o 
   5   5   0       55.70       62.68     15.41 o 
   6   5   0      599.01      582.14     24.55 o 
   7   5   0       69.08       27.50     20.48 o 
   8   5   0       76.43       93.66     27.52 o 
   9   5   0        7.63       15.18     69.28 o 
  10   5   0       41.54       24.51     26.25 o 
  11   5   0       50.21       17.36     27.21 o 
  12   5   0       86.64      101.99     31.32 o 
  13   5   0       40.92       26.07     28.49 o 
  14   5   0       21.79      -29.61     29.61 o 
  15   5   0        0.53       15.97     54.05 o 
   0   6   0     1035.58     1076.15     38.39 o 
   1   6   0      484.42      518.11     21.12 o 
   2   6   0       22.67       18.40     13.33 o 
   3   6   0      141.37      126.51     18.62 o 
   4   6   0      192.64      171.25     19.96 o 
   5   6   0      223.13      242.42     28.30 o 
   6   6   0       62.24       81.39     18.82 o 
   7   6   0       84.03       86.40     26.46 o 
   8   6   0      185.95      239.82     40.54 o 
   9   6   0       26.46       55.52     29.87 o 
  10   6   0      182.69      193.44     46.80 o 
  11   6   0       29.61       -3.51     31.28 o 
  12   6   0        8.37       41.65     32.36 o 
  13   6   0        0.36       -4.28     33.60 o 
  14   6   0        0.03       18.55     87.46 o 
   1   7   0        4.78      -14.54     15.94 o 
   2   7   0       40.52       47.28     19.14 o 
   3   7   0      102.00      111.93     21.39 o 
   4   7   0      104.53      111.08     24.62 o 
   5   7   0      145.03      149.63     23.21 o 
   6   7   0      112.35      160.17     31.85 o 
   7   7   0       13.97       18.89     29.53 o 
   8   7   0        2.99       -6.45     46.43 o 
   9   7   0        0.06       15.49     60.32 o 
  10   7   0        0.37      -36.85     44.47 o 
  11   7   0        5.41       36.12     46.93 o 
  12   7   0       26.76        4.42     45.70 o 
   0   8   0       50.06        7.62     42.50 o 
   1   8   0       29.92       15.77     28.29 o 
   2   8   0        0.34        8.33     33.90 o 
   3   8   0        0.80       13.17     27.94 o 
   4   8   0       27.29       66.83     44.22 o 
   5   8   0        0.74       13.27     42.01 o 
   6   8   0       17.07       59.21     47.17 o 
   7   8   0       18.49       98.03     49.87 o 
   8   8   0        0.25      -45.21     49.63 o 
 -19   1   1        7.22        1.87     22.35 o 
 -18   1   1       21.40       41.23     19.63 o 
 -17   1   1       24.59        9.07     20.01 o 
 -16   1   1       14.83       27.71     19.30 o 
 -15   1   1      114.65      103.58     16.05 o 
 -14   1   1      108.88       98.11     16.42 o 
 -13   1   1      181.87      176.07     14.83 o 
 -12   1   1       23.45       24.50      9.41 o 
 -11   1   1        1.45       -5.22     11.90 o 
 -10   1   1        5.59       -3.94      8.30 o 
  -9   1   1     1893.17     1874.65     21.78 o 
  -8   1   1      276.96      249.55      8.85 o 
  -7   1   1      970.03      928.25     17.38 o 
  -6   1   1     1164.35     1286.23     14.68 o 
  -5   1   1      510.95      536.44      7.35 o 
  -4   1   1      247.58      264.89      5.54 o 
  -3   1   1      865.19      941.74      9.42 o 
  -2   1   1      502.53      466.97      5.91 o 
  -1   1   1       11.90       19.10      3.42 o 
   0   1   1     4491.98     4417.74     27.79 o 
   1   1   1    14014.70    12206.66     88.50 o 
   2   1   1    14734.01    13914.41     88.40 o 
   3   1   1     2461.70     2385.22     15.09 o 
   4   1   1     1234.44     1395.93     12.17 o 
   5   1   1     1388.57     1448.61     13.08 o 
   6   1   1     1252.81     1241.72     14.78 o 
   7   1   1     2190.62     2545.40     24.25 o 
   8   1   1      156.03      142.31      8.09 o 
   9   1   1       76.04       80.41      8.13 o 
  10   1   1      283.39      272.19     11.35 o 
  11   1   1      124.14      105.60     11.85 o 
  12   1   1       96.60       90.24     13.12 o 
  13   1   1      179.55      162.61     14.81 o 
  14   1   1       13.87       -1.51     16.32 o 
  15   1   1        5.58      -14.17     14.72 o 
  16   1   1       15.80       18.80     16.94 o 
  17   1   1       12.37       19.95     18.82 o 
  18   1   1        1.83       27.75     23.90 o 
 -18   2   1        4.00       14.51     21.80 o 
 -17   2   1       12.22       17.08     18.38 o 
 -16   2   1        0.24      -12.36     16.17 o 
 -15   2   1       84.84       97.80     19.16 o 
 -14   2   1      141.03      152.47     16.07 o 
 -13   2   1      249.29      249.37     15.90 o 
 -12   2   1      643.95      662.01     18.24 o 
 -11   2   1     1223.34     1248.64     21.05 o 
 -10   2   1       96.77       84.33      9.20 o 
  -9   2   1      199.89      203.27      9.45 o 
  -8   2   1      375.73      359.32     11.50 o 
  -7   2   1      114.53      121.60      5.71 o 
  -6   2   1     2447.21     2437.75     22.30 o 
  -5   2   1     3877.57     3852.58     40.99 o 
  -4   2   1     1805.09     1896.61     23.45 o 
  -3   2   1    10330.02    10045.29     89.60 o 
  -2   2   1     4287.71     4284.17     33.12 o 
  -1   2   1     3919.19     3789.79     29.62 o 
   0   2   1       14.49       21.08      5.59 o 
   1   2   1      971.24      981.03     12.04 o 
   2   2   1       62.36       57.53      8.00 o 
   3   2   1     1895.56     1979.28     20.11 o 
   4   2   1     5442.47     5500.61     45.57 o 
   5   2   1     5613.48     5917.16     42.63 o 
   6   2   1      712.17      660.68      9.71 o 
   7   2   1     2832.99     2907.86     26.68 o 
   8   2   1      890.97      912.24     15.61 o 
   9   2   1        1.67       -2.05      7.25 o 
  10   2   1      102.68      113.15     10.08 o 
  11   2   1       15.56       -4.64      9.44 o 
  12   2   1        4.61      -10.18     10.18 o 
  13   2   1      428.82      427.24     19.15 o 
  14   2   1      225.68      201.80     20.18 o 
  15   2   1       25.03       12.67     15.65 o 
  16   2   1       48.46        7.92     19.58 o 
  17   2   1       32.02        9.62     20.57 o 
  18   2   1        2.52       28.66     19.99 o 
 -18   3   1       45.82       62.72     67.44 o 
 -17   3   1       36.54       57.27     33.29 o 
 -16   3   1        3.34       21.50     30.57 o 
 -15   3   1      187.09      221.94     32.26 o 
 -14   3   1      304.26      298.90     72.85 o 
 -13   3   1       21.83       21.52     18.08 o 
 -12   3   1       35.75       49.40     16.78 o 
 -11   3   1      188.73      194.41     18.61 o 
 -10   3   1       12.89       34.62     14.10 o 
  -9   3   1     2959.28     2872.56     42.37 o 
  -8   3   1     3273.41     3304.04     35.29 o 
  -7   3   1     1999.34     2018.93     31.72 o 
  -6   3   1     1701.96     1788.32     27.49 o 
  -5   3   1      176.79      155.77      9.03 o 
  -4   3   1     2199.64     2249.79     31.59 o 
  -3   3   1     1635.91     1662.83     26.50 o 
  -2   3   1     2322.53     2448.28     27.86 o 
  -1   3   1      808.40      813.13     15.42 o 
   0   3   1     2236.30     2142.69     25.14 o 
   1   3   1     9985.23     9632.51     77.97 o 
   2   3   1     5089.62     4612.94     51.09 o 
   3   3   1     2815.90     3157.58     39.77 o 
   4   3   1      315.14      277.70     13.34 o 
   5   3   1      402.70      435.01     12.13 o 
   6   3   1      820.25      822.42     16.27 o 
   7   3   1      679.09      734.74     24.26 o 
   8   3   1       10.33       15.26     11.31 o 
   9   3   1     1346.18     1411.64     31.37 o 
  10   3   1      394.14      415.98     35.45 o 
  11   3   1      988.67     1014.95     30.33 o 
  12   3   1       66.53       67.56     17.79 o 
  13   3   1      174.57      163.64     19.94 o 
  14   3   1       62.45       25.10     26.06 o 
  15   3   1       43.54       92.07     32.40 o 
  16   3   1       38.40       36.41     30.87 o 
  17   3   1       41.91       75.52     34.96 o 
 -17   4   1       12.74       -2.87     35.29 o 
 -16   4   1        3.48       73.71     35.26 o 
 -15   4   1       57.11       20.42     31.10 o 
 -14   4   1       55.84       42.89     27.00 o 
 -13   4   1       62.18       55.90     21.09 o 
 -12   4   1      637.56      682.39     39.78 o 
 -11   4   1      260.11      318.74     34.76 o 
 -10   4   1        5.14      -19.98     20.72 o 
  -9   4   1       98.21       89.49     23.08 o 
  -8   4   1      532.54      490.63     50.98 o 
  -7   4   1       25.20        9.99     18.15 o 
  -6   4   1     1709.28     1751.28     43.98 o 
  -5   4   1      908.53      899.52     23.94 o 
  -4   4   1     1619.15     1530.34     29.23 o 
  -3   4   1     1522.39     1544.45     26.92 o 
  -2   4   1     3283.60     3252.33     37.40 o 
  -1   4   1     1111.91     1146.75     21.13 o 
   0   4   1       13.94       19.67      8.32 o 
   1   4   1       29.13       31.37      9.01 o 
   2   4   1      330.56      356.45     16.69 o 
   3   4   1      269.98      246.10     16.60 o 
   4   4   1     3711.01     3757.84     61.66 o 
   5   4   1     1848.38     1830.73     33.05 o 
   6   4   1      304.96      323.32     27.16 o 
   7   4   1     1017.32     1001.54     26.01 o 
   8   4   1      891.59      824.42     36.36 o 
   9   4   1       52.39       79.57     22.58 o 
  10   4   1       41.58       77.46     23.35 o 
  11   4   1        2.81       -2.65     22.38 o 
  12   4   1       17.67       42.23     24.14 o 
  13   4   1       93.00      136.79     23.00 o 
  14   4   1      118.36      132.00     31.64 o 
  15   4   1       36.51       38.39     31.58 o 
  16   4   1       17.61       38.78     35.03 o 
  17   4   1        8.14       21.87     55.53 o 
 -16   5   1        3.14       36.36     58.72 o 
 -15   5   1        7.92      -24.81     52.58 o 
 -14   5   1       35.99       36.27     42.63 o 
 -13   5   1        0.50      -22.89     40.29 o 
 -12   5   1       42.89       39.18     41.28 o 
 -11   5   1       26.05       26.57     28.04 o 
 -10   5   1        2.01      -24.10     24.10 o 
  -9   5   1      696.25      687.78     39.98 o 
  -8   5   1      317.92      334.54     32.55 o 
  -7   5   1       23.17       16.82     20.99 o 
  -6   5   1       24.31       24.94     56.14 o 
  -5   5   1      248.18      240.75     17.33 o 
  -4   5   1      372.38      344.24     19.62 o 
  -3   5   1      144.09      125.14     13.15 o 
  -2   5   1       15.34       17.76     11.21 o 
  -1   5   1      440.58      406.12     16.99 o 
   0   5   1       72.44       67.81     11.84 o 
   1   5   1     1441.27     1441.78     26.53 o 
   2   5   1      822.99      728.48     26.40 o 
   3   5   1       20.08       26.52     13.41 o 
   4   5   1       30.22       12.95     13.40 o 
   5   5   1       34.58       29.39     14.53 o 
   6   5   1       41.05       20.34     14.88 o 
   7   5   1      263.85      278.35     26.00 o 
   8   5   1        3.36       22.08     23.11 o 
   9   5   1      261.74      271.91     30.85 o 
  10   5   1      149.18      124.01     29.16 o 
  11   5   1       64.81       48.73     41.15 o 
  12   5   1        1.53      -26.89     26.89 o 
  13   5   1        1.32       42.70     30.59 o 
  14   5   1        3.48      -52.09     52.09 o 
  15   5   1        1.60      -52.09     52.09 o 
 -14   6   1        0.76       16.62     52.70 o 
 -13   6   1        4.21      -17.66     44.59 o 
 -12   6   1        2.56        0.36     31.40 o 
 -11   6   1       11.51       38.74     41.40 o 
 -10   6   1       38.40       27.41     28.29 o 
  -9   6   1       49.45       38.35     27.42 o 
  -8   6   1        3.25       -9.82     23.68 o 
  -7   6   1        0.18       38.42     23.31 o 
  -6   6   1       14.30       18.84     22.58 o 
  -5   6   1        2.04       -4.52     22.56 o 
  -4   6   1       92.66       96.42     17.56 o 
  -3   6   1      199.74      184.77     19.45 o 
  -2   6   1      782.37      711.35     24.12 o 
  -1   6   1        0.24       -3.20     12.91 o 
   0   6   1       32.23       47.15     13.28 o 
   1   6   1       24.82       25.98     13.88 o 
   2   6   1      132.68      110.09     19.45 o 
   3   6   1        7.55       15.81     21.27 o 
   4   6   1       97.24       98.25     18.84 o 
   5   6   1       73.40       97.49     19.01 o 
   6   6   1       12.91        1.85     17.21 o 
   7   6   1       63.73       88.53     30.96 o 
   8   6   1        0.10       -1.99     26.48 o 
   9   6   1        6.03      -13.15     27.74 o 
  10   6   1        0.27       21.65     40.29 o 
  11   6   1       17.40       35.00     32.27 o 
  12   6   1        0.03      -14.94     30.86 o 
  13   6   1        6.94       14.17     33.25 o 
  14   6   1        0.87      -16.03     33.86 o 
 -12   7   1        0.00       -4.42     46.19 o 
 -11   7   1        0.07       47.91     48.40 o 
 -10   7   1       21.79      -14.25     42.01 o 
  -9   7   1        0.81      -29.73     42.75 o 
  -8   7   1        6.46       -0.98     42.50 o 
  -7   7   1       46.99       51.59     44.47 o 
  -6   7   1       15.00       15.72     37.84 o 
  -5   7   1       21.11       26.78     24.53 o 
  -4   7   1        3.16        2.40     19.02 o 
  -3   7   1        1.79       10.50     17.95 o 
  -2   7   1        7.72      -15.02     15.42 o 
  -1   7   1       43.08       20.87     16.63 o 
   0   7   1        1.73       30.75     16.15 o 
   1   7   1        8.10       32.08     19.21 o 
   2   7   1       72.69       74.66     20.15 o 
   3   7   1       20.99       16.32     19.61 o 
   4   7   1       67.19       87.36     21.63 o 
   5   7   1        0.23       21.43     20.87 o 
   6   7   1        8.73        5.17     20.90 o 
   7   7   1        1.51      -26.15     26.15 o 
   8   7   1        0.27      -24.82     29.78 o 
   9   7   1        0.14       49.25     63.26 o 
  10   7   1        9.00       26.27     32.63 o 
  11   7   1        0.05       -0.28     36.23 o 
  -8   8   1        1.36      130.46     55.53 o 
  -7   8   1        7.29       60.19     52.58 o 
  -6   8   1        1.02      -43.98     43.98 o 
  -5   8   1        5.26       48.65     43.00 o 
  -4   8   1       20.42       -1.47     44.22 o 
  -3   8   1       63.75       64.12     44.96 o 
  -2   8   1        2.91       72.85     30.70 o 
  -1   8   1        6.38       62.56     28.84 o 
   0   8   1        2.02       -2.59     30.06 o 
   1   8   1        3.82        8.87     33.78 o 
   2   8   1        0.43       -9.00     27.79 o 
   3   8   1       46.74       34.70     29.07 o 
   4   8   1        0.32      -17.14     27.72 o 
   5   8   1       32.86       67.07     43.49 o 
   6   8   1        0.54      -15.48     45.45 o 
   7   8   1       31.35       13.27     47.42 o 
   8   8   1        1.50       23.34     50.37 o 
 -19   0   2        1.79       24.41     32.68 o 
 -18   0   2       71.07       63.49     28.39 o 
 -17   0   2      330.76      335.18     31.45 o 
 -16   0   2      164.69      193.87     26.90 o 
 -15   0   2      168.07      216.21     32.92 o 
 -14   0   2      257.09      259.45     30.47 o 
 -13   0   2     1000.49     1007.26     43.98 o 
 -12   0   2      186.15      204.77     21.50 o 
 -11   0   2      427.95      424.53     14.42 o 
 -10   0   2       21.61       18.16      7.95 o 
  -9   0   2     1301.58     1333.39     24.49 o 
  -8   0   2     7780.53     7898.32     71.41 o 
  -7   0   2    10809.57    10840.16     92.72 o 
  -6   0   2     5623.03     5587.89     50.96 o 
  -5   0   2      463.07      502.69      9.90 o 
  -4   0   2    10024.82     9999.75    117.19 o 
  -3   0   2        7.87       14.78      6.14 o 
  -2   0   2      590.13      629.77      9.81 o 
  -1   0   2      286.52      300.33      3.81 o 
   0   0   2     6999.74     6404.12     90.56 o 
   1   0   2     5603.70     5269.77     38.49 o 
   2   0   2    17204.03    15930.50    157.65 o 
   3   0   2    11106.48    11079.44    113.34 o 
   4   0   2     1331.05     1491.35     17.83 o 
   5   0   2     7984.57     7282.42     76.85 o 
   6   0   2     1619.97     1820.63     25.38 o 
   7   0   2        0.61        0.00     10.32 o 
   8   0   2     2975.15     3157.09     63.88 o 
   9   0   2      693.47      799.80     46.56 o 
  10   0   2      241.40      283.58     29.24 o 
  11   0   2     2548.03     2682.06     51.31 o 
  12   0   2      887.87     1018.62     35.05 o 
  13   0   2        8.94       42.78     20.19 o 
  14   0   2        4.93      -22.78     29.36 o 
  15   0   2       72.60       76.48     24.00 o 
  16   0   2        1.11      -13.04     23.49 o 
  17   0   2       34.99       63.29     34.03 o 
  18   0   2       29.53       59.16     28.90 o 
 -19   1   2       27.59       45.44     20.41 o 
 -18   1   2        3.90       -6.98     20.80 o 
 -17   1   2       49.82       42.21     22.57 o 
 -16   1   2       37.82       44.26     19.89 o 
 -15   1   2       16.37       17.24     14.17 o 
 -14   1   2      329.86      297.69     18.79 o 
 -13   1   2      286.48      290.21     22.86 o 
 -12   1   2      104.59       88.38     12.35 o 
 -11   1   2     2007.53     2067.71     25.63 o 
 -10   1   2     4497.39     4328.17     41.18 o 
  -9   1   2      336.20      325.51     15.14 o 
  -8   1   2       10.36       18.66      8.35 o 
  -7   1   2     1587.86     1723.44     20.07 o 
  -6   1   2       50.34       52.59      5.30 o 
  -5   1   2     4901.30     4967.13     36.47 o 
  -4   1   2    12407.26    12200.17     83.17 o 
  -3   1   2     2618.20     2651.63     22.18 o 
  -2   1   2    12119.93    11632.90     75.02 o 
  -1   1   2    17957.16    16553.89    137.54 o 
   0   1   2      831.69      907.04     10.92 o 
   1   1   2     3343.44     3387.89     27.17 o 
   2   1   2      185.19      200.48      6.06 o 
   3   1   2      167.72      173.85      5.20 o 
   4   1   2      163.35      134.24      5.06 o 
   5   1   2     6025.31     5711.38     36.99 o 
   6   1   2     1788.66     1879.12     19.13 o 
   7   1   2     3240.51     3474.16     32.81 o 
   8   1   2     2110.94     2138.71     26.62 o 
   9   1   2     1399.39     1408.25     22.71 o 
  10   1   2       65.85       71.02     10.67 o 
  11   1   2      332.06      332.67     15.49 o 
  12   1   2        3.63        8.01     13.52 o 
  13   1   2        8.29        3.50     14.83 o 
  14   1   2      333.12      374.87     20.04 o 
  15   1   2       42.51       70.74     16.78 o 
  16   1   2       17.98       32.32     17.41 o 
  17   1   2       27.77        2.49     19.47 o 
  18   1   2       36.05       49.37     20.20 o 
 -19   2   2        9.00       18.39     23.05 o 
 -18   2   2        2.19        8.39     24.07 o 
 -17   2   2      105.13      108.98     18.42 o 
 -16   2   2       58.39       68.82     17.50 o 
 -15   2   2       19.25      -15.11     16.35 o 
 -14   2   2        9.83       16.02     13.94 o 
 -13   2   2      241.04      240.33     16.79 o 
 -12   2   2       15.00       23.66     10.13 o 
 -11   2   2       31.53       14.55      9.95 o 
 -10   2   2       15.59       -2.87      7.52 o 
  -9   2   2      105.20      105.49      9.15 o 
  -8   2   2      448.47      393.71     14.93 o 
  -7   2   2     2296.97     2357.67     19.91 o 
  -6   2   2     4447.96     4690.87     34.94 o 
  -5   2   2     1694.37     1756.43     23.75 o 
  -4   2   2      151.48      139.44      6.98 o 
  -3   2   2      117.82      101.38      8.94 o 
  -2   2   2      385.91      378.87      7.82 o 
  -1   2   2       11.75       13.46      3.40 o 
   0   2   2     2196.73     2277.75     19.88 o 
   1   2   2     2475.39     2505.41     28.76 o 
   2   2   2     5167.96     5204.03     51.77 o 
   3   2   2     1915.64     1923.79     20.18 o 
   4   2   2      354.79      376.71     11.45 o 
   5   2   2     2084.62     2219.58     17.63 o 
   6   2   2       39.97       41.89      6.79 o 
   7   2   2     1393.30     1605.66     20.33 o 
   8   2   2      366.55      334.48     10.69 o 
   9   2   2       65.39       46.51     17.33 o 
  10   2   2       56.45       67.67      9.38 o 
  11   2   2      350.92      367.44     18.94 o 
  12   2   2      309.09      310.79     16.86 o 
  13   2   2        3.40      -10.36     13.35 o 
  14   2   2       14.82        8.25     14.91 o 
  15   2   2       37.41       37.81     19.02 o 
  16   2   2        0.64       -7.79     19.50 o 
  17   2   2       14.91       -1.56     19.48 o 
  18   2   2       20.62       14.64     20.63 o 
 -18   3   2        8.18       -6.10    103.68 o 
 -17   3   2        7.35      -13.81     59.46 o 
 -16   3   2        1.20      -27.95     27.95 o 
 -15   3   2        0.02       -9.22     25.86 o 
 -14   3   2        0.79        1.49     36.61 o 
 -13   3   2       25.81      -17.70     17.70 o 
 -12   3   2       55.77       37.34     19.11 o 
 -11   3   2      319.09      329.34     20.67 o 
 -10   3   2       18.32       30.92     13.54 o 
  -9   3   2        6.73      -12.13     12.13 o 
  -8   3   2       47.13       39.17      8.43 o 
  -7   3   2       25.78       13.19      9.80 o 
  -6   3   2      420.88      441.95     28.65 o 
  -5   3   2      103.36      117.43      8.32 o 
  -4   3   2      164.84      134.17     13.44 o 
  -3   3   2       80.71       72.63      7.26 o 
  -2   3   2      438.00      449.61     23.26 o 
  -1   3   2      158.20      153.95      8.58 o 
   0   3   2      233.25      216.98      9.33 o 
   1   3   2        2.59        3.49      5.94 o 
   2   3   2     1054.70     1015.95     33.81 o 
   3   3   2      425.11      446.69     15.82 o 
   4   3   2      285.99      260.83      9.93 o 
   5   3   2       14.08        0.05      8.63 o 
   6   3   2       17.04        5.22      7.50 o 
   7   3   2       12.03       15.87      6.29 o 
   8   3   2        0.40      -10.53     11.04 o 
   9   3   2      144.75      135.95     15.84 o 
  10   3   2       26.94        9.73     14.26 o 
  11   3   2        0.45        7.80     15.30 o 
  12   3   2        0.46       -8.56     21.56 o 
  13   3   2        3.00      -11.08     28.50 o 
  14   3   2        1.88       -0.30     28.33 o 
  15   3   2        1.85      -10.80     57.61 o 
  16   3   2        0.09        8.62     35.26 o 
  17   3   2        0.51      -48.15     48.15 o 
 -17   4   2       16.30       61.32     34.02 o 
 -16   4   2        4.19      -21.69     30.92 o 
 -15   4   2        4.00       -0.40     28.74 o 
 -14   4   2        1.65      -20.32     20.32 o 
 -13   4   2       27.96       16.59     25.14 o 
 -12   4   2        5.25      -21.95     21.95 o 
 -11   4   2       85.20       87.33     25.26 o 
 -10   4   2       42.46       25.04     31.33 o 
  -9   4   2      393.92      393.70     29.58 o 
  -8   4   2       37.00       61.63     35.13 o 
  -7   4   2      369.89      369.93     36.73 o 
  -6   4   2      183.03      156.06     23.95 o 
  -5   4   2      476.88      494.84     24.99 o 
  -4   4   2      139.31      136.52     21.21 o 
  -3   4   2       78.67       70.98      9.65 o 
  -2   4   2      407.42      453.98     33.46 o 
  -1   4   2      533.18      550.82     15.93 o 
   0   4   2      169.74      161.28     10.77 o 
   1   4   2      147.33      171.69     16.57 o 
   2   4   2     1337.15     1381.26     28.27 o 
   3   4   2       12.72        0.88     13.47 o 
   4   4   2      111.01      106.98     13.99 o 
   5   4   2      250.77      242.28     16.17 o 
   6   4   2        6.29       -6.29     11.44 o 
   7   4   2       29.85       48.88     16.79 o 
   8   4   2      224.40      231.65     31.33 o 
   9   4   2       11.49       21.01     25.18 o 
  10   4   2       68.57       66.93     23.85 o 
  11   4   2       91.85       36.42     33.29 o 
  12   4   2       46.95       53.38     40.05 o 
  13   4   2       85.08       72.49     29.73 o 
  14   4   2        5.85      -15.67     29.22 o 
  15   4   2       20.75       30.28     33.93 o 
  16   4   2        1.19       -0.24     32.82 o 
 -16   5   2        0.03       46.68     57.98 o 
 -15   5   2        0.07      -10.32     52.58 o 
 -14   5   2       17.95       54.03     30.89 o 
 -13   5   2        5.83       17.67     28.33 o 
 -12   5   2       78.40       98.71     28.79 o 
 -11   5   2      187.54      259.57     93.98 o 
 -10   5   2      553.67      556.65     39.00 o 
  -9   5   2       10.89       44.56     50.37 o 
  -8   5   2       67.16       17.95     23.01 o 
  -7   5   2      453.75      418.78     30.23 o 
  -6   5   2       17.99       -9.37     18.28 o 
  -5   5   2      564.29      551.97     74.20 o 
  -4   5   2      235.01      202.74     17.07 o 
  -3   5   2      118.06      124.36     13.49 o 
  -2   5   2     1176.21     1163.90     25.89 o 
  -1   5   2     1321.05     1330.75     27.16 o 
   0   5   2      286.52      299.88     15.64 o 
   1   5   2       36.97       36.94     10.55 o 
   2   5   2        0.52       -9.83     13.19 o 
   3   5   2      148.04      168.08     18.60 o 
   4   5   2        2.49       18.05     13.31 o 
   5   5   2       57.44       41.21     14.86 o 
   6   5   2      959.30      948.39     30.09 o 
   7   5   2       44.95       39.30     16.03 o 
   8   5   2      132.18      158.18     28.02 o 
   9   5   2      265.83      256.73     33.90 o 
  10   5   2       67.02       87.25     28.39 o 
  11   5   2       56.93       44.50     27.80 o 
  12   5   2       24.25       -3.82     27.96 o 
  13   5   2        1.35        1.72     51.59 o 
  14   5   2       22.69       80.09     55.28 o 
  15   5   2        0.70       14.50     58.97 o 
 -14   6   2       14.01       32.19     43.49 o 
 -13   6   2       24.78       -3.06     60.81 o 
 -12   6   2        1.93       73.15     32.11 o 
 -11   6   2        2.71       12.63     31.50 o 
 -10   6   2       15.29       24.79     28.79 o 
  -9   6   2        2.85      -22.53     27.00 o 
  -8   6   2      305.99      300.13     53.07 o 
  -7   6   2      442.37      473.41     34.48 o 
  -6   6   2       44.86       31.62     23.78 o 
  -5   6   2      751.79      777.12     38.55 o 
  -4   6   2        4.83      -11.55     23.34 o 
  -3   6   2      136.79      136.28     15.56 o 
  -2   6   2      249.65      275.96     18.08 o 
  -1   6   2       14.35       36.22     13.47 o 
   0   6   2       61.95       69.03     16.59 o 
   1   6   2      662.72      745.86     32.88 o 
   2   6   2      127.70      149.46     22.49 o 
   3   6   2      831.79      877.56     33.01 o 
   4   6   2       42.00       18.48     20.34 o 
   5   6   2      225.03      236.40     33.92 o 
   6   6   2       20.36       22.02     17.93 o 
   7   6   2       11.03        3.83     17.14 o 
   8   6   2      102.49      150.29     58.47 o 
   9   6   2        9.56       30.55     29.45 o 
  10   6   2        2.51       22.05     30.34 o 
  11   6   2       94.65       93.15     44.47 o 
  12   6   2       87.61       93.88     35.13 o 
  13   6   2        0.87       17.69     55.77 o 
 -12   7   2        3.04      -29.24     47.66 o 
 -11   7   2       98.64      200.24     54.05 o 
 -10   7   2       24.16        4.67     45.94 o 
  -9   7   2       18.30       58.23     46.93 o 
  -8   7   2        2.28       42.75     41.77 o 
  -7   7   2       14.22       48.65     47.17 o 
  -6   7   2        3.37      -17.44     38.82 o 
  -5   7   2       94.70       56.26     38.82 o 
  -4   7   2      108.40       53.07     40.05 o 
  -3   7   2       86.94      104.42     39.56 o 
  -2   7   2      163.46      137.11     21.27 o 
  -1   7   2       48.49       33.13     36.49 o 
   0   7   2      285.83      311.71     29.46 o 
   1   7   2        5.71       10.09     20.45 o 
   2   7   2        0.21        4.16     19.34 o 
   3   7   2       38.32       12.84     24.65 o 
   4   7   2      166.89      217.07     52.21 o 
   5   7   2       11.37        4.15     20.91 o 
   6   7   2      205.82      218.04     25.60 o 
   7   7   2        1.19       15.00     30.50 o 
   8   7   2       75.04       83.94     32.73 o 
   9   7   2       31.86       34.60     48.65 o 
  10   7   2       12.31      -32.31     32.31 o 
  11   7   2       10.56       21.80     36.89 o 
  -9   8   2        0.11       65.35     53.07 o 
  -8   8   2        3.40        6.63     50.61 o 
  -7   8   2       64.34      138.57     55.53 o 
  -6   8   2        4.85      -37.84     45.94 o 
  -5   8   2       58.13       35.62     48.15 o 
  -4   8   2        6.30       30.96     46.43 o 
  -3   8   2        3.27       14.00     44.96 o 
  -2   8   2        5.27      -31.69     42.26 o 
  -1   8   2        2.54       25.34     28.02 o 
   0   8   2        1.09       19.81     23.66 o 
   1   8   2       72.06      123.78     23.88 o 
   2   8   2       11.69       48.05     24.20 o 
   3   8   2        9.43       34.73     23.67 o 
   4   8   2        6.87       19.98     26.58 o 
   5   8   2        9.25       20.86     29.56 o 
   6   8   2        0.52        8.35     47.66 o 
   7   8   2        0.01      -27.52     46.43 o 
   8   8   2       21.51        6.63     49.87 o 
 -19   1   3       30.09       36.83     22.56 o 
 -18   1   3        9.67      -17.86     26.31 o 
 -17   1   3       25.56       39.12     22.86 o 
 -16   1   3       52.18       84.66     16.49 o 
 -15   1   3      150.53      156.34     16.58 o 
 -14   1   3       60.30       39.73     13.86 o 
 -13   1   3      622.73      571.60     21.21 o 
 -12   1   3       62.62       61.32     15.82 o 
 -11   1   3       81.02       67.09     14.33 o 
 -10   1   3       78.16       92.94     10.98 o 
  -9   1   3        2.19        6.80      5.49 o 
  -8   1   3       15.20        6.49      5.88 o 
  -7   1   3      861.24      825.17     12.20 o 
  -6   1   3    10132.82    10059.32     66.31 o 
  -5   1   3      386.86      359.19      6.52 o 
  -4   1   3     3020.94     2923.42     19.64 o 
  -3   1   3      130.52      141.47      5.61 o 
  -2   1   3        6.09        6.87      1.74 o 
  -1   1   3     2443.57     2547.97     25.02 o 
   0   1   3     8667.14     8332.58     54.37 o 
   1   1   3    13135.09    12461.55     78.40 o 
   2   1   3     2773.99     2829.19     21.34 o 
   3   1   3     1280.40     1246.57      9.86 o 
   4   1   3     2367.25     2436.17     18.20 o 
   5   1   3      840.95      885.00     11.17 o 
   6   1   3       98.80       89.09      7.34 o 
   7   1   3      413.10      411.95     13.38 o 
   8   1   3       67.68       59.13      8.64 o 
   9   1   3        6.30        4.26      8.66 o 
  10   1   3       90.23       82.58     11.12 o 
  11   1   3       55.71       32.36     12.81 o 
  12   1   3       17.39       11.54     12.59 o 
  13   1   3      177.59      232.69     19.36 o 
  14   1   3      143.00      134.55     16.73 o 
  15   1   3        0.14        7.23     16.70 o 
  16   1   3        0.61      -17.51     17.51 o 
  17   1   3        6.28       29.55     19.57 o 
  18   1   3        0.59        6.55     19.91 o 
 -19   2   3       27.97       27.79     19.64 o 
 -18   2   3       50.39       28.67     18.86 o 
 -17   2   3        3.85        1.00     19.50 o 
 -16   2   3       76.38       79.02     17.16 o 
 -15   2   3       79.93       60.10     15.99 o 
 -14   2   3        0.50       -5.13     13.12 o 
 -13   2   3       98.13      104.23     11.88 o 
 -12   2   3     1485.17     1400.64     23.83 o 
 -11   2   3      212.28      200.97     11.00 o 
 -10   2   3     1420.73     1448.27     20.92 o 
  -9   2   3     1986.77     1979.08     22.91 o 
  -8   2   3      617.58      656.52     13.15 o 
  -7   2   3      525.28      506.77     19.33 o 
  -6   2   3      293.03      314.57     14.24 o 
  -5   2   3     1514.99     1647.53     24.77 o 
  -4   2   3     4372.63     4774.74     46.57 o 
  -3   2   3     4078.18     4053.15     46.94 o 
  -2   2   3     3405.57     3246.71     28.81 o 
  -1   2   3    15168.54    14431.03    105.62 o 
   0   2   3     8497.65     8310.56     74.92 o 
   1   2   3       46.50       65.02      5.78 o 
   2   2   3      689.28      773.35     11.44 o 
   3   2   3       47.78       44.40      5.20 o 
   4   2   3      389.82      394.37      8.14 o 
   5   2   3     2018.40     1994.39     15.45 o 
   6   2   3      668.58      665.68      9.46 o 
   7   2   3      758.92      712.61     13.90 o 
   8   2   3     1810.00     1883.80     25.78 o 
   9   2   3      301.27      305.91     13.14 o 
  10   2   3     1274.64     1297.54     24.60 o 
  11   2   3       17.98       -4.30     11.43 o 
  12   2   3        7.49        7.48     12.80 o 
  13   2   3        0.66       13.21     14.05 o 
  14   2   3        0.51       -4.34     17.23 o 
  15   2   3       82.90      107.94     17.93 o 
  16   2   3       60.62       64.68     19.26 o 
  17   2   3        1.82        4.14     18.86 o 
  18   2   3        4.51       26.24     25.37 o 
 -18   3   3        0.21       11.80     34.45 o 
 -17   3   3        9.59        9.69     34.27 o 
 -16   3   3      195.25      224.03     33.29 o 
 -15   3   3      245.10      206.82     30.39 o 
 -14   3   3      305.96      321.55     24.26 o 
 -13   3   3      386.44      355.85     23.06 o 
 -12   3   3      221.56      200.80     30.07 o 
 -11   3   3        3.88       18.58     14.79 o 
 -10   3   3      156.44      134.98     15.03 o 
  -9   3   3      103.97      122.25     19.95 o 
  -8   3   3      480.30      506.02     15.06 o 
  -7   3   3     1366.69     1344.55     25.62 o 
  -6   3   3     4524.80     4576.02     79.36 o 
  -5   3   3     2131.75     1985.37     26.74 o 
  -4   3   3     6051.45     6238.13     79.56 o 
  -3   3   3     6604.25     6469.65     65.80 o 
  -2   3   3        8.87        7.64      9.78 o 
  -1   3   3      380.12      392.11     10.08 o 
   0   3   3     1349.26     1330.57     19.27 o 
   1   3   3       22.09       31.56      8.40 o 
   2   3   3     3727.18     4003.26     49.23 o 
   3   3   3     6241.53     5935.82     63.41 o 
   4   3   3     3392.22     3443.89     34.24 o 
   5   3   3      492.68      426.47     16.64 o 
   6   3   3     1450.64     1461.72     21.93 o 
   7   3   3      638.38      623.18     13.33 o 
   8   3   3      171.57      197.15     16.02 o 
   9   3   3      725.39      670.71     24.55 o 
  10   3   3      158.40      131.71     22.48 o 
  11   3   3        4.69       13.02     26.78 o 
  12   3   3      432.34      509.68     65.97 o 
  13   3   3       96.75       55.14     27.15 o 
  14   3   3       56.73       78.88     30.22 o 
  15   3   3        1.47      -20.85     29.31 o 
  16   3   3        5.98      -46.68     46.68 o 
  17   3   3        1.02      -29.38     34.81 o 
 -17   4   3        4.94       -4.32     32.91 o 
 -16   4   3       42.07       44.60     46.80 o 
 -15   4   3       14.03       16.94     41.77 o 
 -14   4   3        0.46      -15.01     20.06 o 
 -13   4   3      228.93      187.28     30.80 o 
 -12   4   3       80.81       96.57     33.90 o 
 -11   4   3      149.63      120.17     25.74 o 
 -10   4   3      779.25      893.29     40.76 o 
  -9   4   3      736.15      725.14     35.57 o 
  -8   4   3     1815.91     1828.92     89.31 o 
  -7   4   3      120.72      115.97     19.63 o 
  -6   4   3      542.52      553.16     27.35 o 
  -5   4   3        0.50        1.59     13.44 o 
  -4   4   3     1634.42     1758.33     34.56 o 
  -3   4   3     1394.53     1374.44     27.28 o 
  -2   4   3     1006.81     1056.43     20.33 o 
  -1   4   3      912.86      818.47     21.74 o 
   0   4   3     5467.24     5370.96     51.67 o 
   1   4   3      651.19      593.81     31.50 o 
   2   4   3       41.47       45.27     11.14 o 
   3   4   3      230.32      232.00     15.39 o 
   4   4   3        6.80        2.19     10.98 o 
   5   4   3     1026.43     1002.28     26.50 o 
   6   4   3      429.76      453.19     20.51 o 
   7   4   3      605.28      627.83     23.44 o 
   8   4   3      182.61      222.99     24.73 o 
   9   4   3      281.71      287.14     50.37 o 
  10   4   3      293.31      270.85     28.61 o 
  11   4   3        7.71       57.98     40.29 o 
  12   4   3        1.78       -6.59     24.95 o 
  13   4   3       30.71       32.83     28.01 o 
  14   4   3        5.33       14.17     32.17 o 
  15   4   3       57.77        6.24     30.29 o 
  16   4   3       24.03        6.94     33.47 o 
 -16   5   3       23.04      -22.60     56.02 o 
 -15   5   3        5.34      -53.56     53.56 o 
 -14   5   3       14.94       14.32     32.04 o 
 -13   5   3       72.75       81.92     30.56 o 
 -12   5   3       58.05       96.93     29.78 o 
 -11   5   3       38.11       -0.61     26.53 o 
 -10   5   3        4.89       36.61     50.49 o 
  -9   5   3        5.66      -21.83     38.20 o 
  -8   5   3      110.96       57.50     22.58 o 
  -7   5   3      377.10      393.63     29.73 o 
  -6   5   3      542.83      514.96     46.43 o 
  -5   5   3      131.18      136.46     19.86 o 
  -4   5   3       18.32       32.70     16.38 o 
  -3   5   3     1215.40     1212.84     29.51 o 
  -2   5   3       23.81       25.12     11.15 o 
  -1   5   3      328.77      348.73     18.40 o 
   0   5   3       45.88       46.70     12.31 o 
   1   5   3        6.58       12.82     13.45 o 
   2   5   3      285.53      320.29     20.35 o 
   3   5   3     1140.80     1053.82     30.01 o 
   4   5   3       28.37       38.01     14.84 o 
   5   5   3       27.81       18.54     15.40 o 
   6   5   3       86.22      113.45     18.09 o 
   7   5   3      102.45       72.54     16.51 o 
   8   5   3        2.97       25.31     24.42 o 
   9   5   3       82.31       99.01     26.59 o 
  10   5   3       88.59       92.43     28.50 o 
  11   5   3        0.97       -2.70     45.94 o 
  12   5   3        8.98       20.64     47.66 o 
  13   5   3       58.56       51.59     52.58 o 
  14   5   3        3.80      100.24     56.26 o 
  15   5   3        0.05       19.90     58.72 o 
 -14   6   3       14.27      -11.79     44.96 o 
 -13   6   3       15.88       28.01     44.22 o 
 -12   6   3        0.05       31.45     40.29 o 
 -11   6   3        0.24      -13.02     40.05 o 
 -10   6   3       58.87       43.60     26.86 o 
  -9   6   3        1.02        4.75     26.65 o 
  -8   6   3       23.66       52.05     26.44 o 
  -7   6   3        7.20       17.65     23.15 o 
  -6   6   3        1.31       -4.33     21.69 o 
  -5   6   3       68.33       86.70     22.78 o 
  -4   6   3       15.66       15.38     18.77 o 
  -3   6   3       17.94       13.52     21.31 o 
  -2   6   3       47.87       37.11     14.14 o 
  -1   6   3       86.37       99.31     14.53 o 
   0   6   3       22.50       22.71     12.69 o 
   1   6   3       17.33       22.93     16.94 o 
   2   6   3        0.99       -0.41     16.02 o 
   3   6   3       59.08       70.81     19.04 o 
   4   6   3       69.59       39.37     21.88 o 
   5   6   3       50.66       72.94     19.28 o 
   6   6   3       15.55       17.15     20.92 o 
   7   6   3        0.70        1.92     26.16 o 
   8   6   3       22.96       11.32     25.99 o 
   9   6   3       60.29       47.55     29.85 o 
  10   6   3       53.80       35.82     30.09 o 
  11   6   3       49.85       57.49     54.05 o 
  12   6   3        4.12       -6.14     60.19 o 
  13   6   3        2.12       -0.98     56.51 o 
 -12   7   3        0.12       42.01     49.63 o 
 -11   7   3        0.03      -34.89     42.01 o 
 -10   7   3        0.66       38.57     51.10 o 
  -9   7   3        0.01       41.77     42.26 o 
  -8   7   3        0.55       32.68     44.96 o 
  -7   7   3        2.34      -37.84     37.84 o 
  -6   7   3        7.61      -36.12     40.05 o 
  -5   7   3       16.98       50.12     41.28 o 
  -4   7   3       41.20       63.88     35.62 o 
  -3   7   3       22.46       39.49     28.62 o 
  -2   7   3       97.19       62.57     25.66 o 
  -1   7   3       47.88       53.59     25.47 o 
   0   7   3        0.01       16.44     19.87 o 
   1   7   3        1.40       44.11     21.69 o 
   2   7   3       27.68       24.36     20.32 o 
   3   7   3       48.76       39.33     19.90 o 
   4   7   3       71.76       13.95     20.85 o 
   5   7   3        0.22       -0.68     20.39 o 
   6   7   3       35.59       17.43     29.38 o 
   7   7   3        0.45       40.99     64.86 o 
   8   7   3        3.49       15.57     31.73 o 
   9   7   3       10.48       52.14     33.18 o 
  10   7   3        6.00       15.23     53.07 o 
  11   7   3        2.14       46.68     60.19 o 
  -9   8   3       16.44      -40.78     52.09 o 
  -8   8   3        4.52       27.03     45.45 o 
  -7   8   3        0.74       58.47     51.10 o 
  -6   8   3        5.59       36.85     42.50 o 
  -5   8   3        0.20       34.64     45.70 o 
  -4   8   3        7.28       15.23     42.50 o 
  -3   8   3       10.13       49.14     44.72 o 
  -2   8   3        9.04       43.67     28.98 o 
  -1   8   3       51.33       49.97     29.78 o 
   0   8   3       11.61       52.58     30.66 o 
   1   8   3        0.81       13.84     28.31 o 
   2   8   3       25.73        5.92     57.12 o 
   3   8   3        1.74        5.04     42.50 o 
   4   8   3        8.20       43.51     29.59 o 
   5   8   3        2.95       -7.62     43.49 o 
   6   8   3        0.14       52.58     50.86 o 
   7   8   3        6.57      184.76     58.47 o 
 -19   0   4       23.61       12.06     26.48 o 
 -18   0   4        0.86       -2.77     26.47 o 
 -17   0   4       21.19       40.78     30.71 o 
 -16   0   4       47.93       60.44     29.97 o 
 -15   0   4      655.23      658.18     75.67 o 
 -14   0   4      317.51      316.08     23.21 o 
 -13   0   4      156.00      159.16     19.77 o 
 -12   0   4     4959.72     4999.11     55.44 o 
 -11   0   4     2436.43     2645.96     35.98 o 
 -10   0   4       48.86       49.64      8.99 o 
  -9   0   4     1102.82     1041.26     19.40 o 
  -8   0   4      333.39      316.00     29.43 o 
  -7   0   4     2488.90     2532.30     29.12 o 
  -6   0   4     3685.28     3596.23     74.20 o 
  -5   0   4    10817.25    11253.50    114.66 o 
  -4   0   4    10263.76    10022.25    101.37 o 
  -3   0   4     9301.21     9006.25    108.10 o 
  -2   0   4    26151.34    24242.44    167.74 o 
  -1   0   4     6029.63     6202.44     53.60 o 
   0   0   4       99.11       98.43     11.27 o 
   2   0   4       50.41       53.08      6.13 o 
   3   0   4     1029.95      786.95     17.42 o 
   4   0   4     7838.36     7819.39     86.41 o 
   5   0   4     2106.22     2110.38     33.97 o 
   6   0   4      924.17      943.13     23.61 o 
   7   0   4      848.55      834.39     24.90 o 
   8   0   4     2191.73     2131.28     45.94 o 
   9   0   4       78.05       69.99     14.97 o 
  10   0   4      307.02      309.83     21.20 o 
  11   0   4       66.11       96.96     33.90 o 
  12   0   4      428.04      413.50     26.38 o 
  13   0   4      166.44      184.73     42.87 o 
  14   0   4        2.47        4.58     21.90 o 
  15   0   4      115.76      115.44     26.44 o 
  16   0   4       29.18       47.63     53.81 o 
  17   0   4       28.78       45.62     29.16 o 
  18   0   4        0.09      -23.72     27.24 o 
 -19   1   4       89.81       75.34     23.46 o 
 -18   1   4       93.02       85.02     22.00 o 
 -17   1   4      194.43      229.54     19.72 o 
 -16   1   4       47.45       51.38     15.82 o 
 -15   1   4       90.63       80.75     27.43 o 
 -14   1   4      154.89      148.70     15.20 o 
 -13   1   4       99.77       84.64     11.76 o 
 -12   1   4        5.60       -1.02     11.38 o 
 -11   1   4      742.84      728.68     14.99 o 
 -10   1   4     1865.79     1920.61     21.54 o 
  -9   1   4     5992.33     5937.26     45.40 o 
  -8   1   4     3044.17     3064.46     27.02 o 
  -7   1   4     1733.67     1727.82     17.82 o 
  -6   1   4      194.49      244.62     14.19 o 
  -5   1   4     5480.80     5677.84     39.83 o 
  -4   1   4      116.49      104.81      4.41 o 
  -3   1   4     3883.60     4025.12     28.82 o 
  -2   1   4     1008.95     1020.94     11.66 o 
  -1   1   4     3794.27     3647.57     24.44 o 
   0   1   4     1620.96     1517.42     18.37 o 
   2   1   4       28.78       28.83      2.34 o 
   3   1   4       45.83       37.36      3.18 o 
   4   1   4       20.87       42.29      6.19 o 
   5   1   4       47.59       62.30      7.52 o 
   6   1   4      183.48      162.66      6.65 o 
   7   1   4     3006.06     3167.56     33.65 o 
   8   1   4       95.33       77.76     10.58 o 
   9   1   4      541.64      608.93     23.60 o 
  10   1   4      635.14      645.19     20.55 o 
  11   1   4      831.73      855.26     24.22 o 
  12   1   4       24.45       17.49     13.16 o 
  13   1   4        9.54        0.97     14.06 o 
  14   1   4       54.87       44.03     15.99 o 
  15   1   4        9.41      -17.45     17.45 o 
  16   1   4       41.76       54.79     18.87 o 
  17   1   4       22.45       11.85     19.86 o 
  18   1   4        0.40        7.95     42.26 o 
 -19   2   4        0.32       -0.83     18.89 o 
 -18   2   4        5.54       -7.48     18.72 o 
 -17   2   4        0.22      -17.06     17.06 o 
 -16   2   4       15.38       22.76     16.18 o 
 -15   2   4      231.92      270.44     18.22 o 
 -14   2   4      186.46      203.79     16.07 o 
 -13   2   4       91.52       79.02     12.01 o 
 -12   2   4      848.44      832.69     19.65 o 
 -11   2   4        4.48       10.53      8.87 o 
 -10   2   4      345.75      316.60     16.55 o 
  -9   2   4      301.85      293.76     10.49 o 
  -8   2   4        8.98        6.26      6.22 o 
  -7   2   4        6.69        6.64      4.43 o 
  -6   2   4     4498.41     4494.59     36.61 o 
  -5   2   4      481.40      428.45     12.68 o 
  -4   2   4     2089.36     2185.57     25.93 o 
  -3   2   4       46.75       28.52      4.22 o 
  -2   2   4     4236.32     4325.29     43.45 o 
  -1   2   4      952.85     1026.71     15.60 o 
   0   2   4      527.10      624.47     12.20 o 
   1   2   4        9.09       11.17      3.49 o 
   2   2   4      322.75      384.96     12.38 o 
   3   2   4     2700.49     2751.22     31.49 o 
   4   2   4     1619.35     1606.80     18.64 o 
   5   2   4     1738.77     1890.36     21.87 o 
   6   2   4      408.45      399.27      9.93 o 
   7   2   4       93.71       93.30      6.51 o 
   8   2   4      487.46      459.44     17.41 o 
   9   2   4      245.59      249.49     12.98 o 
  10   2   4        4.25       10.01     10.63 o 
  11   2   4      160.01      135.09     18.44 o 
  12   2   4        1.22        3.36     13.62 o 
  13   2   4       95.91       93.13     25.01 o 
  14   2   4       96.81       95.70     17.77 o 
  15   2   4        7.03       14.49     16.93 o 
  16   2   4        2.88       19.15     19.12 o 
  17   2   4        0.33       -1.49     19.84 o 
 -18   3   4        0.13       26.52     60.44 o 
 -17   3   4       11.25       14.65     34.46 o 
 -16   3   4        5.67      -20.54     27.53 o 
 -15   3   4       16.25       24.52     26.14 o 
 -14   3   4        9.84      -15.61     25.57 o 
 -13   3   4        1.26       34.89     17.84 o 
 -12   3   4      125.51      108.05     22.19 o 
 -11   3   4       22.56       22.12     16.27 o 
 -10   3   4        5.28        0.85     13.10 o 
  -9   3   4      179.84      160.48     14.50 o 
  -8   3   4        0.63       -3.89      7.14 o 
  -7   3   4        5.20       11.37      9.02 o 
  -6   3   4        1.58       -9.00      9.07 o 
  -5   3   4      701.88      762.84     17.13 o 
  -4   3   4       47.92       46.00      9.04 o 
  -3   3   4      261.74      259.89     13.60 o 
  -2   3   4      483.55      567.55     12.05 o 
  -1   3   4       32.06       29.56      5.43 o 
   0   3   4      246.01      283.18     14.09 o 
   1   3   4       50.17       28.95     10.73 o 
   2   3   4      529.17      610.28     18.10 o 
   3   3   4      263.32      274.71     10.59 o 
   4   3   4       22.27       21.52      6.96 o 
   5   3   4      260.32      280.14     11.46 o 
   6   3   4       24.67       25.84      6.54 o 
   7   3   4       46.75       36.24      9.76 o 
   8   3   4      269.66      310.95     22.23 o 
   9   3   4      106.91      114.03     31.57 o 
  10   3   4        5.78       11.26     20.19 o 
  11   3   4        7.09       -9.19     21.82 o 
  12   3   4       26.83       58.01     24.97 o 
  13   3   4       42.35       56.24     27.47 o 
  14   3   4       24.29       11.86     33.17 o 
  15   3   4        2.24      -10.81     42.01 o 
  16   3   4        0.17      -33.94     34.76 o 
  17   3   4        0.49      -45.21     45.21 o 
 -17   4   4        4.51       -5.69     33.32 o 
 -16   4   4        0.53      -15.05     30.27 o 
 -15   4   4       44.97       28.60     40.66 o 
 -14   4   4        0.77      -11.07     20.44 o 
 -13   4   4      118.92      120.01     27.98 o 
 -12   4   4       41.47       37.87     24.73 o 
 -11   4   4       60.75       32.06     41.52 o 
 -10   4   4       49.89       86.90     22.72 o 
  -9   4   4       47.06       24.59     19.37 o 
  -8   4   4        1.48       23.96     17.03 o 
  -7   4   4      768.64      794.13     33.08 o 
  -6   4   4       95.53      113.35     20.02 o 
  -5   4   4       85.53       75.79     15.01 o 
  -4   4   4      170.03      181.95     13.67 o 
  -3   4   4      325.50      327.29     15.77 o 
  -2   4   4      596.64      593.96     18.64 o 
  -1   4   4       96.18      100.34     10.98 o 
   0   4   4       29.99       13.80     10.75 o 
   1   4   4        0.43       -3.48     10.41 o 
   2   4   4      505.48      521.02     20.89 o 
   3   4   4       74.83       69.97     12.84 o 
   4   4   4       67.69       68.59     12.92 o 
   5   4   4      108.99      100.71     14.22 o 
   6   4   4       11.09       -3.48     17.04 o 
   7   4   4      824.93      853.44     26.19 o 
   8   4   4       11.50       17.76     20.30 o 
   9   4   4       20.05        5.16     38.08 o 
  10   4   4       32.28       25.80     40.05 o 
  11   4   4       16.26        0.49     40.05 o 
  12   4   4        0.17       13.22     34.40 o 
  13   4   4       80.89       36.70     49.26 o 
  14   4   4       16.66      -29.94     29.94 o 
  15   4   4        3.53        3.82     50.49 o 
  16   4   4        0.69      -46.19     55.53 o 
 -15   5   4       19.54       35.77     35.75 o 
 -14   5   4       23.79       24.88     32.46 o 
 -13   5   4        0.03       11.32     29.38 o 
 -12   5   4       22.59       15.63     29.11 o 
 -11   5   4       42.67        1.71     29.48 o 
 -10   5   4      255.22      272.06     31.00 o 
  -9   5   4      741.76      711.96     39.42 o 
  -8   5   4       51.01       75.26     22.32 o 
  -7   5   4      253.32      278.44     26.62 o 
  -6   5   4       35.74       34.17     18.87 o 
  -5   5   4        8.39       14.81     15.92 o 
  -4   5   4      295.61      272.16     17.53 o 
  -3   5   4      409.38      430.63     20.98 o 
  -2   5   4       51.11       73.10     13.30 o 
  -1   5   4     1039.39     1138.21     27.32 o 
   0   5   4      447.51      437.32     21.93 o 
   1   5   4     1073.54     1065.57     30.00 o 
   2   5   4      507.70      471.06     22.88 o 
   3   5   4      155.33      136.52     16.79 o 
   4   5   4       86.39       80.89     15.75 o 
   5   5   4        0.45       -6.92     18.87 o 
   6   5   4       21.28       14.89     18.51 o 
   7   5   4       63.17       75.43     17.03 o 
   8   5   4       32.67       32.79     24.26 o 
   9   5   4      137.36       96.56     46.93 o 
  10   5   4      106.56       30.71     44.72 o 
  11   5   4       23.66      -15.97     46.19 o 
  12   5   4        0.16      -17.44     50.86 o 
  13   5   4        3.61      -27.52     52.58 o 
  14   5   4        5.51       -7.86     57.00 o 
 -14   6   4       26.51       76.65     49.38 o 
 -13   6   4       19.34       -2.95     43.49 o 
 -12   6   4       86.40       54.54     41.28 o 
 -11   6   4       89.42      157.98     49.14 o 
 -10   6   4        2.02       10.07     39.56 o 
  -9   6   4        0.23      -33.17     34.64 o 
  -8   6   4        2.27        4.67     37.10 o 
  -7   6   4      106.29       68.55     36.61 o 
  -6   6   4      156.52      168.05     40.54 o 
  -5   6   4      482.43      471.97     50.12 o 
  -4   6   4      471.42      440.32     31.95 o 
  -3   6   4      161.98      178.21     25.79 o 
  -2   6   4      179.22      182.98     17.85 o 
  -1   6   4      143.76      143.51     17.57 o 
   0   6   4        0.33      -12.47     20.76 o 
   1   6   4      161.30      190.18     20.57 o 
   2   6   4       14.86       12.84     17.32 o 
   3   6   4      190.12      258.73     22.65 o 
   4   6   4      304.17      316.35     28.06 o 
   5   6   4      202.38      227.35     25.73 o 
   6   6   4       10.04       25.86     18.88 o 
   7   6   4      113.77      108.08     28.65 o 
   8   6   4       11.91      -40.78     40.78 o 
   9   6   4       20.53      -30.47     45.21 o 
  10   6   4       10.44       27.76     49.63 o 
  11   6   4       11.76       43.98     57.49 o 
  12   6   4       14.60      -18.18     55.03 o 
  13   6   4       22.21      168.79     72.23 o 
 -12   7   4        1.00       51.35     52.33 o 
 -11   7   4       24.09      -16.71     44.22 o 
 -10   7   4       36.67       71.50     49.38 o 
  -9   7   4       77.30       84.52     46.43 o 
  -8   7   4       53.56       29.73     47.66 o 
  -7   7   4       26.21       18.18     46.43 o 
  -6   7   4       99.34      232.42     51.84 o 
  -5   7   4        2.85       51.10     39.31 o 
  -4   7   4        2.17      -30.71     38.08 o 
  -3   7   4      129.09      134.22     28.16 o 
  -2   7   4       69.80       29.65     26.12 o 
  -1   7   4        2.95      -19.61     28.01 o 
   0   7   4      249.99      311.07     32.28 o 
   1   7   4      179.60      232.70     30.14 o 
   2   7   4       40.02       60.67     26.23 o 
   3   7   4        4.13      -24.76     24.76 o 
   4   7   4        4.00      -23.94     24.12 o 
   5   7   4       27.10       28.03     29.97 o 
   6   7   4       96.28       91.15     46.93 o 
   7   7   4       41.59       55.03     51.35 o 
   8   7   4        3.40      -45.94     45.94 o 
   9   7   4       12.94       84.76     57.25 o 
  10   7   4        1.19        5.41     56.75 o 
  -8   8   4        4.20      -23.34     55.53 o 
  -7   8   4        4.99       77.88     52.58 o 
  -6   8   4       14.56       25.06     48.15 o 
  -5   8   4       65.75       -6.63     41.03 o 
  -4   8   4        7.72        0.49     47.17 o 
  -3   8   4        5.02       53.81     45.94 o 
  -2   8   4       26.99       29.58     28.51 o 
  -1   8   4        2.16       37.99     30.26 o 
   0   8   4        2.58       22.05     30.32 o 
   1   8   4       16.43       66.07     29.79 o 
   2   8   4        2.24      -15.61     29.24 o 
   3   8   4        8.67       18.92     74.07 o 
   4   8   4       19.10       47.71     32.92 o 
   5   8   4        4.63       39.56     45.45 o 
   6   8   4       28.36      -11.79     49.63 o 
   7   8   4        0.06       33.90     54.05 o 
 -19   1   5       14.03       32.81     23.07 o 
 -18   1   5        0.23      -17.07     17.07 o 
 -17   1   5        0.34      -15.84     16.88 o 
 -16   1   5        0.27      -16.82     16.82 o 
 -15   1   5       55.54       38.55     14.47 o 
 -14   1   5      186.55      173.87     17.28 o 
 -13   1   5      239.84      217.61     13.86 o 
 -12   1   5        5.05       12.80      9.70 o 
 -11   1   5      201.42      191.73     12.92 o 
 -10   1   5     1630.99     1561.85     20.28 o 
  -9   1   5        2.43       -5.81      6.62 o 
  -8   1   5       12.85       -5.48      5.48 o 
  -7   1   5      242.55      276.96     11.01 o 
  -6   1   5      381.99      401.66      9.26 o 
  -5   1   5     2081.19     2016.08     18.14 o 
  -4   1   5     4277.05     4581.78     37.97 o 
  -3   1   5       37.65       24.14      3.62 o 
  -2   1   5     4260.03     4459.25     30.73 o 
  -1   1   5      776.65      765.34      7.02 o 
   0   1   5      875.93      852.11      7.90 o 
   1   1   5     4167.39     4428.48     26.07 o 
   2   1   5     1197.06     1326.69     12.04 o 
   3   1   5     1413.05     1331.30     16.44 o 
   4   1   5     1114.66     1070.31     17.12 o 
   5   1   5     1768.76     1796.42     22.48 o 
   6   1   5      779.63      830.61     19.52 o 
   7   1   5       56.06       42.87      8.70 o 
   8   1   5       69.27       90.58     10.77 o 
   9   1   5      138.30      133.75     11.84 o 
  10   1   5        0.73      -10.56     10.56 o 
  11   1   5       41.57       33.57     21.49 o 
  12   1   5       42.75       42.59     14.15 o 
  13   1   5       25.99       43.37     15.27 o 
  14   1   5       82.25      121.74     18.13 o 
  15   1   5        0.63       17.52     17.96 o 
  16   1   5        0.11        5.70     18.97 o 
  17   1   5        2.04      -10.54     19.12 o 
 -19   2   5        1.27        5.79     20.25 o 
 -18   2   5       91.31       98.64     20.02 o 
 -17   2   5      121.16      132.47     18.82 o 
 -16   2   5      178.28      209.66     18.60 o 
 -15   2   5       54.41       55.32     15.36 o 
 -14   2   5      309.48      338.05     19.28 o 
 -13   2   5      348.21      327.03     20.03 o 
 -12   2   5      408.60      337.36     14.02 o 
 -11   2   5        3.38        0.40      8.61 o 
 -10   2   5      897.91      959.86     18.05 o 
  -9   2   5      184.50      196.12      9.37 o 
  -8   2   5     5583.79     5477.44     43.22 o 
  -7   2   5     5165.94     5133.53     35.64 o 
  -6   2   5      620.55      512.48      8.51 o 
  -5   2   5     1997.95     2275.02     28.32 o 
  -4   2   5       11.82       20.23      5.15 o 
  -3   2   5      330.85      359.54     12.06 o 
  -2   2   5     2911.17     3033.05     41.34 o 
  -1   2   5     3490.47     3611.10     37.34 o 
   0   2   5       46.10       39.35      3.88 o 
   1   2   5     2394.87     2218.90     26.94 o 
   2   2   5     7884.67     7987.30     62.04 o 
   3   2   5     2365.47     2179.43     24.66 o 
   4   2   5     1094.50     1226.52     12.53 o 
   5   2   5       37.98       53.65      4.78 o 
   6   2   5       76.35       80.35      8.63 o 
   7   2   5      707.60      726.55     13.56 o 
   8   2   5      857.05      887.60     20.46 o 
   9   2   5        7.44        4.50     11.91 o 
  10   2   5      295.83      292.78     15.70 o 
  11   2   5       41.70       37.11     18.18 o 
  12   2   5      261.36      253.50     23.89 o 
  13   2   5       29.53       27.25     17.94 o 
  14   2   5        0.80        9.39     16.22 o 
  15   2   5        2.10      -17.40     17.40 o 
  16   2   5       15.89      -13.38     18.55 o 
  17   2   5        6.77      -14.50     19.72 o 
 -18   3   5        1.55      -19.42     31.81 o 
 -17   3   5        3.31       43.72     30.40 o 
 -16   3   5       19.15       52.00     28.33 o 
 -15   3   5       27.98       37.22     27.15 o 
 -14   3   5      449.73      478.75     26.59 o 
 -13   3   5      706.07      715.40     29.35 o 
 -12   3   5      323.24      363.28     22.35 o 
 -11   3   5     2240.71     2231.49     40.65 o 
 -10   3   5      797.35      848.38     26.25 o 
  -9   3   5       22.60       12.63     11.64 o 
  -8   3   5        2.90       -7.32      7.32 o 
  -7   3   5        1.44       10.34      9.35 o 
  -6   3   5     1029.04     1056.06     21.70 o 
  -5   3   5     4100.43     3938.46     43.13 o 
  -4   3   5     1907.29     1852.72     29.29 o 
  -3   3   5     3218.96     3260.82     39.13 o 
  -2   3   5     3319.88     3277.18     30.94 o 
  -1   3   5     1501.76     1414.83     33.10 o 
   0   3   5      712.47      697.26     16.19 o 
   1   3   5        4.72       14.95      7.46 o 
   2   3   5      301.82      331.66     13.03 o 
   3   3   5       10.57       15.64      7.66 o 
   4   3   5     1658.94     1700.56     26.98 o 
   5   3   5     2318.32     2356.26     26.18 o 
   6   3   5      935.50      926.04     32.50 o 
   7   3   5       87.57      110.49     23.21 o 
   8   3   5      578.81      548.90     27.99 o 
   9   3   5      682.57      691.73     34.24 o 
  10   3   5      250.35      284.02     55.77 o 
  11   3   5       23.41       31.70     23.55 o 
  12   3   5        2.54      -12.70     25.12 o 
  13   3   5        9.09      -11.55     43.49 o 
  14   3   5      117.14      118.36     32.44 o 
  15   3   5       62.73        4.52     51.35 o 
  16   3   5        0.89       26.16     33.87 o 
 -17   4   5      144.67      134.57     35.38 o 
 -16   4   5       50.09       14.70     35.38 o 
 -15   4   5       23.85        7.40     22.62 o 
 -14   4   5       75.39      108.80     22.65 o 
 -13   4   5      131.35      152.16     39.92 o 
 -12   4   5       28.93        1.68     22.87 o 
 -11   4   5      313.70      281.45     71.37 o 
 -10   4   5       29.30       30.50     20.32 o 
  -9   4   5       16.78       39.51     19.62 o 
  -8   4   5     3202.29     2934.95     77.64 o 
  -7   4   5     2890.95     2825.71     55.53 o 
  -6   4   5      290.35      291.65     21.66 o 
  -5   4   5       21.00       36.36     23.22 o 
  -4   4   5      238.68      258.89     15.32 o 
  -3   4   5      267.62      254.24     13.52 o 
  -2   4   5     1552.24     1525.51     26.99 o 
  -1   4   5      412.02      432.07     16.19 o 
   0   4   5     1103.93      988.91     32.44 o 
   1   4   5      387.91      330.82     25.80 o 
   2   4   5     2224.04     2113.35     45.05 o 
   3   4   5     2071.15     1873.74     42.01 o 
   4   4   5      116.86      160.69     18.92 o 
   5   4   5       21.11       47.30     15.49 o 
   6   4   5       55.49       13.82     36.48 o 
   7   4   5        7.08       32.62     18.18 o 
   8   4   5      332.99      310.55     44.96 o 
   9   4   5       53.44      111.05     39.56 o 
  10   4   5       77.57       58.97     41.28 o 
  11   4   5       65.43       77.07     27.25 o 
  12   4   5      102.25       74.24     52.45 o 
  13   4   5        0.32      -19.45     31.20 o 
  14   4   5        6.42       10.56     49.26 o 
  15   4   5        0.11       56.02     56.26 o 
 -15   5   5       11.62       -3.19     36.12 o 
 -14   5   5       32.19       85.50     40.29 o 
 -13   5   5       33.30       34.87     28.22 o 
 -12   5   5       50.04       58.63     28.22 o 
 -11   5   5      137.06      155.18     52.09 o 
 -10   5   5      184.94      234.04     82.55 o 
  -9   5   5       79.05       77.56     24.14 o 
  -8   5   5      402.98      461.34     31.05 o 
  -7   5   5       85.07       71.54     29.73 o 
  -6   5   5        4.76        0.69     16.71 o 
  -5   5   5      459.10      462.55     25.60 o 
  -4   5   5       99.28       96.41     13.65 o 
  -3   5   5     1324.77     1346.17     39.89 o 
  -2   5   5       12.12        8.80     14.72 o 
  -1   5   5     1782.16     1862.93     70.27 o 
   0   5   5        5.51        0.54     23.34 o 
   1   5   5       76.21       47.91     25.31 o 
   2   5   5       19.36        8.88     41.77 o 
   3   5   5      287.42      259.34     24.24 o 
   4   5   5        6.47      -15.18     17.16 o 
   5   5   5      392.08      454.08     39.43 o 
   6   5   5       63.95       68.55     21.22 o 
   7   5   5       26.12       58.47     40.78 o 
   8   5   5      102.31      115.72     43.24 o 
   9   5   5       15.35      -17.69     43.24 o 
  10   5   5       30.63       81.08     50.61 o 
  11   5   5       12.83       48.89     50.12 o 
  12   5   5        6.26       24.81     53.07 o 
  13   5   5        7.19      -12.04     54.05 o 
  14   5   5       19.47       24.32     59.21 o 
 -14   6   5        6.97       -7.62     47.42 o 
 -13   6   5        6.06       40.29     43.49 o 
 -12   6   5        5.15      -12.04     42.01 o 
 -11   6   5       28.41       58.97     44.47 o 
 -10   6   5        3.49       81.57     43.00 o 
  -9   6   5        2.98       23.83     39.56 o 
  -8   6   5       31.29       20.39     38.57 o 
  -7   6   5        8.86       15.48     37.10 o 
  -6   6   5        0.12       10.81     32.43 o 
  -5   6   5       14.20       45.70     32.43 o 
  -4   6   5       94.38      106.14     24.18 o 
  -3   6   5        0.75       12.85     22.06 o 
  -2   6   5        2.33       22.06     21.22 o 
  -1   6   5      179.11      184.80     25.87 o 
   0   6   5       32.24       45.99     24.94 o 
   1   6   5       24.52       21.84     22.90 o 
   2   6   5      111.37      107.23     24.55 o 
   3   6   5       14.41       36.24     22.00 o 
   4   6   5        2.31       15.79     23.15 o 
   5   6   5        2.89       65.42     23.56 o 
   6   6   5       26.07       37.82     22.77 o 
   7   6   5        1.27       24.81     43.00 o 
   8   6   5       38.57       37.10     45.94 o 
   9   6   5        0.97       62.16     48.40 o 
  10   6   5       12.26       22.36     52.33 o 
  11   6   5        6.36       48.65     55.77 o 
  12   6   5        2.04      -32.19     57.00 o 
 -12   7   5       11.27      -32.92     48.40 o 
 -11   7   5        1.92      -43.49     43.49 o 
 -10   7   5        0.59      -33.66     45.21 o 
  -9   7   5        0.35       -0.98     47.17 o 
  -8   7   5        7.28       65.84     46.19 o 
  -7   7   5       20.84       25.31     40.78 o 
  -6   7   5       48.88       58.23     44.96 o 
  -5   7   5        0.28      -11.06     39.80 o 
  -4   7   5        0.82      -30.47     37.84 o 
  -3   7   5       10.79       18.96     25.08 o 
  -2   7   5      139.56      159.12     30.38 o 
  -1   7   5        8.18        4.41     30.96 o 
   0   7   5        4.22      -21.19     26.29 o 
   1   7   5       25.68       28.89     26.99 o 
   2   7   5        0.41       16.37     31.94 o 
   3   7   5        0.26      -21.00     24.85 o 
   4   7   5        0.74       12.66     24.51 o 
   5   7   5        2.39       15.02     50.12 o 
   6   7   5       30.65       34.15     46.19 o 
   7   7   5        3.01       12.53     48.65 o 
   8   7   5        2.49       -2.46     51.10 o 
   9   7   5        1.49       62.65     59.21 o 
  10   7   5        0.01       39.31     62.40 o 
  -8   8   5        0.34       71.25     54.05 o 
  -7   8   5       12.72       28.25     53.07 o 
  -6   8   5        9.54       -7.86     49.63 o 
  -5   8   5       17.12       26.29     50.61 o 
  -4   8   5        1.77        3.44     47.42 o 
  -3   8   5        3.61       45.29     52.21 o 
  -2   8   5        7.45      -20.59     29.26 o 
  -1   8   5        5.65       16.25     29.67 o 
   0   8   5       53.80       57.74     30.70 o 
   1   8   5        0.43      -18.07     34.27 o 
   2   8   5       45.75       29.48     30.57 o 
   3   8   5       23.49       11.46     57.25 o 
   4   8   5       30.33       58.54     32.41 o 
   5   8   5       70.90       66.09     51.59 o 
   6   8   5       21.14        3.93     54.79 o 
   7   8   5        7.45       11.55     55.03 o 
 -19   0   6      265.70      254.11     32.35 o 
 -18   0   6       52.17       47.91     35.62 o 
 -17   0   6        1.63      -20.39     30.47 o 
 -16   0   6       29.13       45.13     21.68 o 
 -15   0   6        5.21       -8.53     18.85 o 
 -14   0   6      149.97      168.82     24.69 o 
 -13   0   6     1483.19     1438.22     55.65 o 
 -12   0   6     1370.18     1401.52     40.28 o 
 -11   0   6      830.86      821.55     20.93 o 
 -10   0   6     3536.32     3271.57     39.55 o 
  -9   0   6     5452.47     5510.42     56.16 o 
  -8   0   6      143.90      154.57     28.38 o 
  -7   0   6      996.29     1187.29     24.93 o 
  -6   0   6       91.51       94.32      8.59 o 
  -5   0   6      473.84      610.91     18.43 o 
  -4   0   6     9176.28     8611.28     93.48 o 
  -3   0   6    12151.35    11637.87    117.96 o 
  -2   0   6     5102.75     5263.37     41.86 o 
  -1   0   6     7040.51     6949.02     62.00 o 
   0   0   6    14596.28    14953.40    125.11 o 
   1   0   6       81.18       90.84      8.97 o 
   2   0   6        9.15       21.95      9.83 o 
   3   0   6       24.29       23.30      7.50 o 
   4   0   6      796.42      770.37     20.53 o 
   5   0   6      198.43      189.32     12.90 o 
   6   0   6     3500.87     3535.25     52.39 o 
   7   0   6     1414.56     1547.22     74.81 o 
   8   0   6     1356.04     1403.85     35.99 o 
   9   0   6      252.18      231.47     35.26 o 
  10   0   6      118.22      114.65     18.52 o 
  11   0   6        1.10       18.24     18.27 o 
  12   0   6      290.44      287.75     26.09 o 
  13   0   6       15.23       14.88     22.40 o 
  14   0   6        9.78       -9.09     32.31 o 
  15   0   6       63.19       54.37     66.34 o 
  16   0   6        8.20       12.03     27.51 o 
  17   0   6        0.95       26.65     27.56 o 
 -19   1   6        5.65       -9.80     19.27 o 
 -18   1   6        2.78       -8.03     17.69 o 
 -17   1   6      130.10      151.24     19.12 o 
 -16   1   6      784.79      830.81     27.09 o 
 -15   1   6      316.30      281.41     20.75 o 
 -14   1   6      179.13      181.77     17.05 o 
 -13   1   6      143.75      130.89     12.70 o 
 -12   1   6      460.49      461.46     16.88 o 
 -11   1   6      179.40      182.54     11.16 o 
 -10   1   6     1154.11     1155.17     22.83 o 
  -9   1   6      417.96      371.16     25.30 o 
  -8   1   6     1448.18     1463.45     17.96 o 
  -7   1   6     4781.44     4608.28     35.88 o 
  -6   1   6     8473.23     8452.72     58.10 o 
  -5   1   6     6800.15     7110.81     53.99 o 
  -4   1   6       32.65       33.00      4.32 o 
  -3   1   6      919.38      907.72     11.98 o 
  -2   1   6       16.14        9.75      3.04 o 
  -1   1   6     2806.67     2704.83     18.83 o 
   0   1   6      143.41      164.15      4.13 o 
   1   1   6     2479.04     2371.34     18.19 o 
   2   1   6     4445.60     4604.02     34.18 o 
   3   1   6     4533.33     4362.18     42.80 o 
   4   1   6     1612.10     1798.34     22.20 o 
   5   1   6      105.11      103.85      8.21 o 
   6   1   6     1023.69     1031.98     19.21 o 
   7   1   6        0.11       -8.15      8.15 o 
   8   1   6      554.60      598.99     18.58 o 
   9   1   6      474.60      429.92     16.61 o 
  10   1   6      104.98      110.11     13.28 o 
  11   1   6        8.30       14.40     13.06 o 
  12   1   6      223.00      212.61     21.31 o 
  13   1   6      115.70      118.66     17.36 o 
  14   1   6        0.65       24.39     16.51 o 
  15   1   6        2.10      -16.82     17.89 o 
  16   1   6       10.75        4.92     18.87 o 
  17   1   6        0.54      -20.61     20.61 o 
 -19   2   6       11.55       38.27     20.12 o 
 -18   2   6       47.96       58.56     19.85 o 
 -17   2   6        0.36        4.30     17.99 o 
 -16   2   6        1.13      -15.54     15.54 o 
 -15   2   6        3.41        4.67     14.93 o 
 -14   2   6       30.18       35.33     11.95 o 
 -13   2   6       70.53      106.43     17.47 o 
 -12   2   6      492.55      487.55     15.60 o 
 -11   2   6       34.33       44.93      9.35 o 
 -10   2   6     1622.06     1549.03     21.81 o 
  -9   2   6     2063.76     2044.33     23.61 o 
  -8   2   6        2.70       -0.81      6.87 o 
  -7   2   6        7.30        9.73      4.68 o 
  -6   2   6       12.53        8.25      4.39 o 
  -5   2   6      648.87      682.71     15.69 o 
  -4   2   6     2987.01     3185.53     37.13 o 
  -3   2   6     2000.73     1835.75     19.77 o 
  -2   2   6       39.88       38.97      6.24 o 
  -1   2   6     2705.92     2797.00     32.15 o 
   0   2   6     1998.81     2061.53     25.56 o 
   1   2   6       38.46       34.38      3.96 o 
   2   2   6       28.27       41.77      5.35 o 
   3   2   6     1254.92     1299.37     12.77 o 
   4   2   6       32.33       19.02      4.59 o 
   5   2   6      284.59      271.03      8.96 o 
   6   2   6     1017.21     1095.99     16.65 o 
   7   2   6       22.19       23.74      7.78 o 
   8   2   6        6.30       -2.62     10.48 o 
   9   2   6       39.86       56.63     11.55 o 
  10   2   6      485.26      458.58     18.20 o 
  11   2   6        9.01       10.51     15.57 o 
  12   2   6       55.70       58.56     15.24 o 
  13   2   6        0.15      -14.65     14.65 o 
  14   2   6        0.35      -16.70     16.70 o 
  15   2   6       22.98        7.27     17.79 o 
  16   2   6        8.65       10.30     19.83 o 
  17   2   6        0.37        5.22     22.50 o 
 -18   3   6       17.58       27.74     31.35 o 
 -17   3   6        0.86       -3.40     28.02 o 
 -16   3   6       12.59      -32.19     32.19 o 
 -15   3   6       11.15        2.91     25.38 o 
 -14   3   6        3.66       31.60     18.88 o 
 -13   3   6        0.38      -10.56     17.62 o 
 -12   3   6       57.64       54.60     17.23 o 
 -11   3   6        3.20        3.08     15.18 o 
 -10   3   6      261.98      251.37     20.26 o 
  -9   3   6       59.64       43.08     18.43 o 
  -8   3   6       79.20       69.43      9.05 o 
  -7   3   6       59.52       51.74     10.97 o 
  -6   3   6      198.53      166.88     12.12 o 
  -5   3   6      195.19      244.73     17.31 o 
  -4   3   6        1.29       -3.44      7.59 o 
  -3   3   6       21.96       29.67      8.67 o 
  -2   3   6       75.11       99.70     14.24 o 
  -1   3   6      272.66      302.40     27.03 o 
   0   3   6       29.08       31.03     11.22 o 
   1   3   6       65.67       68.28      6.30 o 
   2   3   6        2.48       -6.96      6.96 o 
   3   3   6       23.76       33.76      8.71 o 
   4   3   6       45.49       58.19     11.92 o 
   5   3   6        6.19        0.85      7.10 o 
   6   3   6        0.25       -1.84     10.60 o 
   7   3   6        3.91       25.72     14.46 o 
   8   3   6       82.08       60.09     19.95 o 
   9   3   6        0.68       -4.37     19.89 o 
  10   3   6        1.51        7.08     21.07 o 
  11   3   6        0.02      -23.55     23.55 o 
  12   3   6        0.15        9.09     36.12 o 
  13   3   6       31.63        8.17     27.04 o 
  14   3   6       18.91      -15.80     29.09 o 
  15   3   6        2.39       -7.41     30.28 o 
  16   3   6        0.09       60.47     35.64 o 
 -17   4   6       17.20        5.36     33.99 o 
 -16   4   6        1.26        3.31     37.22 o 
 -15   4   6        2.51      -21.65     21.65 o 
 -14   4   6        2.13       -2.08     20.52 o 
 -13   4   6       10.16      -20.09     24.05 o 
 -12   4   6        6.63        1.87     23.36 o 
 -11   4   6      144.17      150.61     35.87 o 
 -10   4   6      249.28      251.79     26.32 o 
  -9   4   6      355.35      322.56     48.15 o 
  -8   4   6       20.80       48.54     19.53 o 
  -7   4   6        0.27        3.41     17.57 o 
  -6   4   6      151.15      129.62     17.29 o 
  -5   4   6      180.75      221.23     14.66 o 
  -4   4   6      784.15      773.84     21.27 o 
  -3   4   6        6.11       -8.67      8.67 o 
  -2   4   6      180.18      163.93      8.03 o 
  -1   4   6      754.90      841.79     19.31 o 
   0   4   6       35.32       21.44      9.12 o 
   1   4   6       19.25       32.58     15.56 o 
   2   4   6       25.67       18.28     15.58 o 
   3   4   6       19.54        7.73     19.04 o 
   4   4   6       88.52       79.78     20.64 o 
   5   4   6       22.44       33.88     15.85 o 
   6   4   6       51.61       56.67     17.30 o 
   7   4   6      154.26      173.78     20.09 o 
   8   4   6        0.88       20.15     37.10 o 
   9   4   6       16.08       55.03     37.84 o 
  10   4   6       39.80       65.11     41.52 o 
  11   4   6        0.17       15.81     26.17 o 
  12   4   6       17.43       -4.97     27.91 o 
  13   4   6        5.18       46.46     32.48 o 
  14   4   6        0.73        2.16     31.85 o 
  15   4   6        0.33       18.60     35.75 o 
 -15   5   6        8.41      -12.78     41.52 o 
 -14   5   6       62.50       72.23     43.98 o 
 -13   5   6       40.26        8.84     40.05 o 
 -12   5   6       39.78       28.99     37.34 o 
 -11   5   6        2.90      -30.96     34.89 o 
 -10   5   6       13.88        7.86     32.92 o 
  -9   5   6      140.88      120.93     23.89 o 
  -8   5   6      102.91      116.63     24.97 o 
  -7   5   6      141.08      167.43     31.45 o 
  -6   5   6     1234.89     1156.29     37.02 o 
  -5   5   6      112.10      129.53     26.10 o 
  -4   5   6      247.01      262.09     30.79 o 
  -3   5   6       38.07       27.13     11.99 o 
  -2   5   6       77.85       66.73     11.98 o 
  -1   5   6      332.87      323.84     28.87 o 
   0   5   6      197.88      173.38     46.68 o 
   1   5   6       38.17       40.06     19.54 o 
   2   5   6      522.23      524.76     32.06 o 
   3   5   6      143.99      159.95     23.83 o 
   4   5   6       92.62      100.15     29.61 o 
   5   5   6       87.17       85.66     21.69 o 
   6   5   6      233.88      238.25     39.43 o 
   7   5   6       65.26       77.39     39.31 o 
   8   5   6        2.25       15.48     42.26 o 
   9   5   6       24.62        2.95     45.94 o 
  10   5   6       31.12      107.37     49.87 o 
  11   5   6       25.17       -6.63     49.87 o 
  12   5   6        6.13      -48.15     48.15 o 
  13   5   6        0.82      -34.15     56.26 o 
  14   5   6       12.12      -12.78     52.58 o 
 -14   6   6       31.30        6.14     47.17 o 
 -13   6   6       44.76       27.03     45.94 o 
 -12   6   6       16.71       35.87     43.73 o 
 -11   6   6       87.32       28.50     43.24 o 
 -10   6   6      190.17      211.78     49.87 o 
  -9   6   6      189.74      193.60     46.68 o 
  -8   6   6       32.01      -10.32     32.92 o 
  -7   6   6       49.12       37.10     39.31 o 
  -6   6   6       37.06       30.47     36.61 o 
  -5   6   6       21.47       15.23     34.64 o 
  -4   6   6      568.17      596.85     36.28 o 
  -3   6   6      109.29      107.36     24.49 o 
  -2   6   6      138.87      132.36     85.01 o 
  -1   6   6      166.36      158.00     26.04 o 
   0   6   6      543.43      507.83     66.70 o 
   1   6   6       99.89       78.22     23.78 o 
   2   6   6       35.57       22.39     23.05 o 
   3   6   6        5.61      -18.54     22.80 o 
   4   6   6       82.19       95.73     25.55 o 
   5   6   6       59.75       81.88     51.47 o 
   6   6   6       43.21       67.81     47.17 o 
   7   6   6      157.05      144.22     48.65 o 
   8   6   6        0.87       61.42     45.21 o 
   9   6   6       21.47        4.42     46.19 o 
  10   6   6       24.12      -27.76     52.33 o 
  11   6   6        1.42      132.67     60.19 o 
  12   6   6        4.88      -19.66     58.23 o 
 -12   7   6       31.84       31.94     51.84 o 
 -11   7   6        0.27      -47.42     47.42 o 
 -10   7   6       33.42       56.51     49.38 o 
  -9   7   6        6.84       44.47     50.12 o 
  -8   7   6       19.64        5.16     45.94 o 
  -7   7   6       86.03       66.83     48.15 o 
  -6   7   6      254.93      294.58     54.05 o 
  -5   7   6        2.38       54.54     43.00 o 
  -4   7   6      175.53      173.79     31.17 o 
  -3   7   6        0.31       20.82     27.42 o 
  -2   7   6        0.22       23.21     26.46 o 
  -1   7   6       64.30       59.48     28.16 o 
   0   7   6        1.02       11.36     26.49 o 
   1   7   6       46.92        4.15     27.42 o 
   2   7   6      151.43      122.42     29.73 o 
   3   7   6       18.56       39.46     28.44 o 
   4   7   6      103.38       52.71     29.51 o 
   5   7   6        3.49       40.64     41.15 o 
   6   7   6       18.93      -10.07     45.94 o 
   7   7   6        4.13        6.39     51.59 o 
   8   7   6        0.08      -19.41     51.59 o 
   9   7   6       40.79       -5.90     55.53 o 
  10   7   6        0.30      -56.26     56.26 o 
  -8   8   6        3.52       77.88     55.28 o 
  -7   8   6        1.91      -44.47     52.09 o 
  -6   8   6        1.28      -50.12     50.12 o 
  -5   8   6        3.74       21.13     55.28 o 
  -4   8   6       29.67       35.87     54.54 o 
  -3   8   6       78.85       66.61     32.02 o 
  -2   8   6        0.51      -25.50     31.34 o 
  -1   8   6        9.65       16.78     30.75 o 
   0   8   6       11.48       80.89     33.04 o 
   1   8   6        6.57      -34.15     34.15 o 
   2   8   6        4.50      -17.01     36.48 o 
   3   8   6        5.37       18.00     56.75 o 
   4   8   6        8.08        3.96     31.75 o 
   5   8   6       13.86       26.78     50.61 o 
   6   8   6       11.36       29.48     57.74 o 
 -19   1   7        6.40       21.25     18.83 o 
 -18   1   7      128.67      147.72     19.65 o 
 -17   1   7       96.18       80.27     20.23 o 
 -16   1   7        0.62       -2.02     18.10 o 
 -15   1   7       21.02       10.45     15.88 o 
 -14   1   7        7.76       -1.81     21.56 o 
 -13   1   7       78.26       81.58     10.98 o 
 -12   1   7      459.51      427.28     17.91 o 
 -11   1   7      666.36      642.70     18.05 o 
 -10   1   7       13.42        2.90      7.45 o 
  -9   1   7     1377.59     1413.02     19.36 o 
  -8   1   7     1003.09     1081.61     16.14 o 
  -7   1   7       64.82       69.98      6.24 o 
  -6   1   7      187.63      201.92      9.40 o 
  -5   1   7     1692.38     1765.31     19.19 o 
  -4   1   7      272.49      335.22     11.07 o 
  -3   1   7     1290.28     1331.54     12.62 o 
  -2   1   7      508.39      472.32      7.58 o 
  -1   1   7      241.12      222.35      5.99 o 
   0   1   7     1222.18     1234.16     12.13 o 
   1   1   7       60.60       49.82      4.53 o 
   2   1   7     2170.83     2291.26     21.33 o 
   3   1   7       60.21       54.25      6.72 o 
   4   1   7      117.54      105.34      9.82 o 
   5   1   7       10.40       18.98      7.46 o 
   6   1   7      565.99      553.31     16.48 o 
   7   1   7       32.41       41.54      9.48 o 
   8   1   7       46.15       32.38     10.34 o 
   9   1   7      210.32      212.62     14.22 o 
  10   1   7       31.69       16.65     12.80 o 
  11   1   7       94.18       53.01     14.42 o 
  12   1   7       24.64        3.24     14.77 o 
  13   1   7        4.51      -16.20     16.20 o 
  14   1   7        6.83       12.78     16.87 o 
  15   1   7       31.57       51.92     18.84 o 
  16   1   7        0.17       12.19     20.32 o 
  17   1   7        1.35        9.34     52.33 o 
 -19   2   7       23.93       11.92     19.57 o 
 -18   2   7       16.99       30.12     18.24 o 
 -17   2   7        4.76       -7.67     23.30 o 
 -16   2   7      123.53      140.95     17.75 o 
 -15   2   7      450.43      533.16     30.43 o 
 -14   2   7      740.17      725.35     21.12 o 
 -13   2   7      409.25      376.45     24.35 o 
 -12   2   7      864.46      905.58     20.89 o 
 -11   2   7       43.72       32.57      9.50 o 
 -10   2   7       70.50       61.09     11.32 o 
  -9   2   7       25.46       18.80      8.13 o 
  -8   2   7       32.95       24.89      7.38 o 
  -7   2   7      903.15      860.54     13.64 o 
  -6   2   7     1745.27     1730.73     19.51 o 
  -5   2   7     8705.32     8382.50     68.72 o 
  -4   2   7     1702.95     1653.01     20.63 o 
  -3   2   7     2868.86     3035.12     36.55 o 
  -2   2   7     1050.49     1102.42     19.59 o 
  -1   2   7      606.35      614.13     14.86 o 
   0   2   7     1840.74     1844.20     25.70 o 
   1   2   7     3554.19     3441.55     32.06 o 
   2   2   7     3181.65     3402.23     30.47 o 
   3   2   7     3462.61     3538.94     26.50 o 
   4   2   7     2069.48     1843.27     18.03 o 
   5   2   7      840.60      911.08     15.35 o 
   6   2   7      109.53       98.66      8.28 o 
   7   2   7       97.71       99.77      8.62 o 
   8   2   7      189.85      166.28     12.56 o 
   9   2   7      412.45      420.89     16.86 o 
  10   2   7       58.46       78.94     13.96 o 
  11   2   7       73.88       59.65     15.01 o 
  12   2   7        1.04       12.21     15.11 o 
  13   2   7       14.82       26.56     16.67 o 
  14   2   7       35.99       40.81     18.01 o 
  15   2   7       23.18       12.37     19.22 o 
  16   2   7        5.06       11.13     20.00 o 
 -18   3   7      139.11      210.89     35.95 o 
 -17   3   7       57.75       98.04     31.09 o 
 -16   3   7       27.82       30.62     29.51 o 
 -15   3   7       26.96       33.59     20.15 o 
 -14   3   7        9.27        4.14     18.08 o 
 -13   3   7      221.57      194.11     21.18 o 
 -12   3   7      470.04      437.87     23.61 o 
 -11   3   7      720.40      637.09     25.78 o 
 -10   3   7      512.68      506.83     22.05 o 
  -9   3   7     1089.86     1089.74     27.34 o 
  -8   3   7     2877.36     2831.73     33.10 o 
  -7   3   7      582.56      583.15     19.81 o 
  -6   3   7       31.49       27.42      9.65 o 
  -5   3   7      110.04      152.35      9.39 o 
  -4   3   7      122.28      123.20      7.87 o 
  -3   3   7     4854.55     5066.34     54.04 o 
  -2   3   7     4561.81     4454.07     68.10 o 
  -1   3   7      407.45      364.00     13.61 o 
   0   3   7     2409.27     2165.56     29.74 o 
   1   3   7     3471.32     3406.09     33.55 o 
   2   3   7       35.42       25.01      9.67 o 
   3   3   7        0.62        1.81      6.57 o 
   4   3   7       55.14       46.85      7.91 o 
   5   3   7       26.98       60.09     11.50 o 
   6   3   7      500.09      526.77     20.12 o 
   7   3   7      609.13      640.51     38.45 o 
   8   3   7      137.62      150.87     22.56 o 
   9   3   7      129.25      100.88     30.71 o 
  10   3   7        2.94        5.12     22.28 o 
  11   3   7      143.95      121.08     26.75 o 
  12   3   7        3.36        2.76     25.64 o 
  13   3   7       30.34       60.83     29.73 o 
  14   3   7        0.10       -7.41     37.84 o 
  15   3   7        0.48       21.88     33.09 o 
 -17   4   7        0.84      -43.73     43.73 o 
 -16   4   7       61.43       68.53     31.11 o 
 -15   4   7      310.90      342.55     28.85 o 
 -14   4   7      133.01      133.31     43.98 o 
 -13   4   7      147.86      159.99     28.84 o 
 -12   4   7      139.15       89.27     26.20 o 
 -11   4   7      175.20      181.34     33.29 o 
 -10   4   7        0.32       -7.65     19.97 o 
  -9   4   7      206.68      181.64     23.65 o 
  -8   4   7       10.32       32.96     26.17 o 
  -7   4   7     1704.44     1645.42     41.24 o 
  -6   4   7      555.40      591.63     51.84 o 
  -5   4   7     2115.10     2087.92     34.45 o 
  -4   4   7      724.76      697.41     19.36 o 
  -3   4   7       54.94       59.07      8.89 o 
  -2   4   7     1422.31     1338.26     57.25 o 
  -1   4   7       89.28       96.43     18.75 o 
   0   4   7      210.71      261.40     24.21 o 
   1   4   7      862.65      788.91     37.34 o 
   2   4   7       36.17       21.01     24.20 o 
   3   4   7      403.70      428.13     37.47 o 
   4   4   7     1919.12     1934.54     68.06 o 
   5   4   7      110.01      103.27     18.76 o 
   6   4   7       11.73       20.33     25.31 o 
   7   4   7      161.65      149.13     41.52 o 
   8   4   7        5.11      -37.34     37.34 o 
   9   4   7       16.58      -11.55     40.29 o 
  10   4   7       79.52       49.63     44.47 o 
  11   4   7       33.86       36.45     27.92 o 
  12   4   7        0.51      -33.17     46.43 o 
  13   4   7       53.25       62.65     33.05 o 
  14   4   7        0.19      -31.61     31.61 o 
  15   4   7       12.25       25.31     45.45 o 
 -15   5   7        1.20      -40.78     40.78 o 
 -14   5   7        5.35        7.37     42.26 o 
 -13   5   7        4.68        8.84     38.08 o 
 -12   5   7      300.07      283.28     46.93 o 
 -11   5   7       26.82      -21.87     34.15 o 
 -10   5   7      103.62       99.99     40.54 o 
  -9   5   7      397.68      402.19     48.15 o 
  -8   5   7       30.80      -14.74     31.69 o 
  -7   5   7      253.62      273.20     43.24 o 
  -6   5   7      261.01      232.42     39.31 o 
  -5   5   7       14.39        0.33     19.55 o 
  -4   5   7       47.66      115.76     22.14 o 
  -3   5   7      149.04      168.02     24.49 o 
  -2   5   7      225.21      196.54     24.39 o 
  -1   5   7      350.69      294.75     26.93 o 
   0   5   7        5.01        1.57     19.75 o 
   1   5   7      375.37      338.47     28.12 o 
   2   5   7      139.11       67.21     21.58 o 
   3   5   7      102.70      142.65     22.73 o 
   4   5   7        0.78        9.14     20.44 o 
   5   5   7       10.96      -19.22     19.64 o 
   6   5   7      103.80      162.46     23.86 o 
   7   5   7       44.41       88.69     41.03 o 
   8   5   7       81.05      168.79     49.14 o 
   9   5   7        1.51       -7.37     45.45 o 
  10   5   7       47.44       35.38     49.87 o 
  11   5   7        0.19      -17.69     44.72 o 
  12   5   7        4.39        0.49     51.84 o 
  13   5   7        2.85      -53.81     53.81 o 
 -14   6   7        9.40        7.86     46.68 o 
 -13   6   7        3.87       45.70     48.65 o 
 -12   6   7        0.29       23.83     44.22 o 
 -11   6   7        0.11       12.28     42.26 o 
 -10   6   7        9.82      -27.76     41.28 o 
  -9   6   7       42.24      -16.22     34.64 o 
  -8   6   7        3.03       67.56     40.05 o 
  -7   6   7        1.23       14.99     33.41 o 
  -6   6   7       60.92       31.45     37.59 o 
  -5   6   7        0.40       12.66     22.18 o 
  -4   6   7       12.63       18.30     25.43 o 
  -3   6   7        0.86      -14.94     21.82 o 
  -2   6   7      216.23      247.10     29.27 o 
  -1   6   7       27.06       39.46     23.19 o 
   0   6   7      174.14      186.52     28.12 o 
   1   6   7       15.33        1.21     22.41 o 
   2   6   7        6.96       -9.52     22.45 o 
   3   6   7        3.61        3.84     22.76 o 
   4   6   7       17.76       20.50     23.78 o 
   5   6   7        3.93       -6.20     23.54 o 
   6   6   7       14.03       70.27     45.70 o 
   7   6   7        0.01       25.06     46.19 o 
   8   6   7        4.43       32.43     50.86 o 
   9   6   7        6.06      -15.97     51.84 o 
  10   6   7       30.34        1.23     53.56 o 
  11   6   7       22.74       25.80     59.95 o 
 -12   7   7        0.07       42.75     50.37 o 
 -11   7   7        7.04      -17.69     51.59 o 
 -10   7   7        5.35        3.44     50.86 o 
  -9   7   7        2.67       24.81     43.49 o 
  -8   7   7       15.71      -43.00     43.00 o 
  -7   7   7        0.14       -4.18     46.19 o 
  -6   7   7       12.40       37.34     46.19 o 
  -5   7   7        4.20       42.50     42.01 o 
  -4   7   7        1.74       -3.00     26.99 o 
  -3   7   7       10.90       27.61     26.32 o 
  -2   7   7        2.13       31.63     27.39 o 
  -1   7   7       22.77       14.34     27.84 o 
   0   7   7        1.74      -16.55     25.99 o 
   1   7   7        6.76        7.81     27.06 o 
   2   7   7        0.61       -4.55     26.65 o 
   3   7   7        5.48       18.43     39.31 o 
   4   7   7       45.25       74.00     42.26 o 
   5   7   7       40.79       53.81     48.15 o 
   6   7   7        6.24      -46.93     47.17 o 
   7   7   7        8.75       92.87     57.25 o 
   8   7   7        0.11       -6.39     54.30 o 
   9   7   7        3.30       30.71     55.53 o 
  -8   8   7        0.15      -41.77     53.07 o 
  -7   8   7        6.53      -49.87     49.87 o 
  -6   8   7       15.43       75.43     52.33 o 
  -5   8   7       20.56      -16.71     51.10 o 
  -4   8   7       14.98      -44.47     50.61 o 
  -3   8   7        0.26       27.60     44.22 o 
  -2   8   7        8.10      -31.33     31.33 o 
  -1   8   7       17.35       27.24     33.42 o 
   0   8   7       70.01      105.11     35.53 o 
   1   8   7        9.60        6.54     31.88 o 
   2   8   7        1.06        5.76     33.91 o 
   3   8   7       26.99       -9.73     31.41 o 
   4   8   7        0.32       54.79     53.81 o 
   5   8   7        9.80      -11.06     52.33 o 
 -19   0   8       47.82      107.37     39.31 o 
 -18   0   8      105.03      144.22     38.57 o 
 -17   0   8      304.30      311.17     39.68 o 
 -16   0   8      507.90      596.93     32.47 o 
 -15   0   8       93.73      158.19     57.12 o 
 -14   0   8      120.06      119.02     19.27 o 
 -13   0   8      126.17      111.35     14.17 o 
 -12   0   8       91.47       87.10     13.64 o 
 -11   0   8     1957.53     2001.51     32.24 o 
 -10   0   8     3525.12     3541.24     53.15 o 
  -9   0   8     1418.39     1438.04     39.31 o 
  -8   0   8     6880.50     6673.12     93.12 o 
  -7   0   8     2835.72     2817.55     40.66 o 
  -6   0   8      430.50      399.44     16.36 o 
  -5   0   8       54.35       52.41      8.41 o 
  -4   0   8     1000.88     1060.76     21.54 o 
  -3   0   8      413.29      372.19     12.27 o 
  -2   0   8     8790.47     8782.18     78.08 o 
  -1   0   8     1852.06     1897.39     30.46 o 
   0   0   8     4608.38     4683.33     58.40 o 
   1   0   8     1772.95     1765.85     30.46 o 
   2   0   8     3142.52     3136.26     44.82 o 
   3   0   8      171.44      157.92     12.55 o 
   4   0   8       19.32       10.49     10.15 o 
   5   0   8       11.63       16.55     11.26 o 
   6   0   8        8.77        5.39     12.51 o 
   7   0   8      140.41      114.29     16.33 o 
   8   0   8      694.49      690.00     29.93 o 
   9   0   8      253.55      208.61     20.23 o 
  10   0   8       47.89       74.77     19.12 o 
  11   0   8      102.86       94.43     21.62 o 
  12   0   8      197.96      154.54     33.17 o 
  13   0   8       46.05       56.46     24.82 o 
  14   0   8        0.03      -17.30     24.76 o 
  15   0   8        1.11      -17.98     26.39 o 
  16   0   8        2.69      -28.82     28.82 o 
 -19   1   8       49.76       54.02     19.58 o 
 -18   1   8       46.88       38.70     18.69 o 
 -17   1   8        0.49      -16.97     18.41 o 
 -16   1   8       32.79       13.74     16.94 o 
 -15   1   8      135.38      149.97     17.58 o 
 -14   1   8     1116.62     1133.44     27.85 o 
 -13   1   8      609.06      605.05     17.31 o 
 -12   1   8      164.31      177.86     11.52 o 
 -11   1   8     4812.87     4596.35     43.14 o 
 -10   1   8       62.01       58.16      8.66 o 
  -9   1   8        0.28       -6.92      6.92 o 
  -8   1   8     2723.28     2651.08     31.07 o 
  -7   1   8       11.08        5.94      5.81 o 
  -6   1   8      820.03      767.76     14.26 o 
  -5   1   8     4555.31     4616.15     39.23 o 
  -4   1   8     2821.71     2637.86     26.40 o 
  -3   1   8     3869.73     4289.13     32.84 o 
  -2   1   8      646.72      573.42      9.54 o 
  -1   1   8     4348.55     4492.16     28.33 o 
   0   1   8      758.61      864.03     11.07 o 
   1   1   8     1159.44     1182.94     14.85 o 
   2   1   8     9458.33     9651.85     66.70 o 
   3   1   8      162.48      162.24      9.79 o 
   4   1   8      616.24      585.90     15.28 o 
   5   1   8      932.39      937.04     26.70 o 
   6   1   8      795.72      806.60     19.50 o 
   7   1   8       47.76       24.92     10.53 o 
   8   1   8       19.21       18.49     11.35 o 
   9   1   8      403.48      385.71     17.22 o 
  10   1   8      257.22      249.13     16.28 o 
  11   1   8       17.77       28.49     14.49 o 
  12   1   8       91.66      101.49     16.10 o 
  13   1   8       13.92       12.20     16.67 o 
  14   1   8        9.91       -6.26     17.55 o 
  15   1   8        0.27       10.01     19.05 o 
  16   1   8        3.83       -7.84     24.46 o 
 -19   2   8        7.43       -6.53     28.04 o 
 -18   2   8       67.10       50.18     19.49 o 
 -17   2   8       80.58       58.36     17.38 o 
 -16   2   8       95.28      108.88     16.77 o 
 -15   2   8        1.64       -9.85     14.53 o 
 -14   2   8        1.65        4.73     11.68 o 
 -13   2   8       11.02        6.04     11.38 o 
 -12   2   8      180.09      167.46     20.46 o 
 -11   2   8      334.92      339.44     14.44 o 
 -10   2   8        7.29       17.81      9.10 o 
  -9   2   8     1108.64     1155.86     20.59 o 
  -8   2   8     1077.18     1002.43     18.07 o 
  -7   2   8      582.66      552.26     11.79 o 
  -6   2   8      200.75      198.46      7.77 o 
  -5   2   8      338.97      373.82     10.58 o 
  -4   2   8     1624.62     1753.84     18.22 o 
  -3   2   8      423.14      505.89     16.21 o 
  -2   2   8      399.41      340.16     14.24 o 
  -1   2   8     1633.71     1789.57     26.78 o 
   0   2   8      555.19      591.03     11.22 o 
   1   2   8       16.98        9.00      3.92 o 
   2   2   8     6190.86     6093.01     40.93 o 
   3   2   8      134.27      113.43      6.43 o 
   4   2   8      518.64      517.09     13.05 o 
   5   2   8       44.75       40.39      8.05 o 
   6   2   8        0.74        4.28      7.55 o 
   7   2   8       47.66       66.02      9.82 o 
   8   2   8      343.08      354.84     15.51 o 
   9   2   8       38.17       29.02     12.22 o 
  10   2   8        8.78        4.04     13.26 o 
  11   2   8       53.83       50.89     15.15 o 
  12   2   8        4.97       -1.23     14.93 o 
  13   2   8        1.51       17.70     16.61 o 
  14   2   8        2.60      -15.28     17.94 o 
  15   2   8       23.40       -5.82     18.82 o 
  16   2   8       11.28      -11.32     21.39 o 
 -18   3   8        1.25       32.35     33.20 o 
 -17   3   8        0.47       -2.76     51.10 o 
 -16   3   8        4.65       33.04     28.57 o 
 -15   3   8        5.98       -7.68     19.81 o 
 -14   3   8       19.04       -6.05     18.21 o 
 -13   3   8       76.88       82.46     18.10 o 
 -12   3   8        9.25       33.33     16.33 o 
 -11   3   8       20.90        4.65     16.62 o 
 -10   3   8       29.34       36.40     15.27 o 
  -9   3   8        0.10       -1.94     11.96 o 
  -8   3   8       80.72       75.20     10.34 o 
  -7   3   8       20.33       15.42     17.67 o 
  -6   3   8      114.46      110.25     10.53 o 
  -5   3   8      519.99      537.88     14.32 o 
  -4   3   8      554.80      545.19     17.95 o 
  -3   3   8        3.94        2.37      8.28 o 
  -2   3   8      200.29      200.90     16.31 o 
  -1   3   8        1.18        2.44      7.25 o 
   0   3   8      125.15      136.28      9.32 o 
   1   3   8       62.84       65.85      5.31 o 
   2   3   8       20.72       14.24      6.39 o 
   3   3   8       15.56       11.59      9.53 o 
   4   3   8        2.13        2.01      7.23 o 
   5   3   8       42.83       50.91     11.73 o 
   6   3   8       35.56       48.90     12.71 o 
   7   3   8       57.27       48.46     13.29 o 
   8   3   8      148.83      186.12     34.64 o 
   9   3   8        0.05       23.38     20.91 o 
  10   3   8        0.10       -6.93     23.75 o 
  11   3   8        0.13       15.39     25.10 o 
  12   3   8        0.11      -26.68     26.68 o 
  13   3   8        1.87       11.37     30.73 o 
  14   3   8        3.88      -14.05     46.19 o 
  15   3   8        1.21       -2.17     33.27 o 
 -17   4   8       44.63       53.31     42.26 o 
 -16   4   8       19.80        1.97     38.08 o 
 -15   4   8       27.54       27.71     25.96 o 
 -14   4   8        1.55       53.81     38.82 o 
 -13   4   8       13.92       40.16     36.73 o 
 -12   4   8        6.83       23.97     23.52 o 
 -11   4   8       16.38       22.18     21.71 o 
 -10   4   8       60.74       53.88     26.17 o 
  -9   4   8      272.33      290.37     46.07 o 
  -8   4   8      236.06      231.54     48.28 o 
  -7   4   8       17.31        5.45     24.81 o 
  -6   4   8        9.19       -4.56     12.93 o 
  -5   4   8      174.47      222.52     14.63 o 
  -4   4   8        0.44       -8.01     16.93 o 
  -3   4   8      217.94      195.13     22.84 o 
  -2   4   8      402.12      417.11     27.15 o 
  -1   4   8       19.52       17.25     17.20 o 
   0   4   8      634.56      649.30     35.75 o 
   1   4   8      264.98      235.78     23.53 o 
   2   4   8      160.68      157.15     21.49 o 
   3   4   8        7.32       11.91     18.43 o 
   4   4   8       93.32       55.67     19.09 o 
   5   4   8      146.36      152.89     21.40 o 
   6   4   8       44.97       40.97     21.99 o 
   7   4   8        1.47      -34.40     34.40 o 
   8   4   8       65.34       40.54     37.59 o 
   9   4   8        1.44       38.08     42.75 o 
  10   4   8       23.08       17.34     27.76 o 
  11   4   8        4.89       -0.43     26.85 o 
  12   4   8        0.42       21.90     28.69 o 
  13   4   8        2.74      -30.28     30.28 o 
  14   4   8        6.38       50.61     52.58 o 
 -15   5   8       22.43        2.21     41.77 o 
 -14   5   8      147.04      130.46     47.17 o 
 -13   5   8       82.23      114.98     42.01 o 
 -12   5   8       92.43      102.70     40.29 o 
 -11   5   8      120.05      128.25     42.26 o 
 -10   5   8       69.51       56.51     38.57 o 
  -9   5   8        7.80       -8.11     31.20 o 
  -8   5   8      136.87      119.16     38.33 o 
  -7   5   8       29.38        0.25     32.68 o 
  -6   5   8      368.87      405.63     46.93 o 
  -5   5   8       80.78      104.59     24.18 o 
  -4   5   8      257.87      252.03     28.75 o 
  -3   5   8      872.84      813.02     40.54 o 
  -2   5   8       79.49       82.55     22.81 o 
  -1   5   8      246.48      300.89     29.48 o 
   0   5   8       44.63       34.12     21.88 o 
   1   5   8        1.21      -11.73     19.59 o 
   2   5   8      135.97      128.73     23.64 o 
   3   5   8      155.99      187.58     25.32 o 
   4   5   8        2.97       16.73     21.34 o 
   5   5   8      130.43      152.67     44.22 o 
   6   5   8       65.94      105.29     25.43 o 
   7   5   8        2.12       -5.41     42.75 o 
   8   5   8      115.79      157.49     49.14 o 
   9   5   8        1.34       74.20     46.93 o 
  10   5   8       15.86      103.19     53.07 o 
  11   5   8        2.76      -32.43     49.87 o 
  12   5   8        1.31       90.17     57.49 o 
 -14   6   8        0.41      -27.52     45.21 o 
 -13   6   8        4.76      -23.59     47.91 o 
 -12   6   8       11.14       43.73     44.72 o 
 -11   6   8       26.86       28.99     44.22 o 
 -10   6   8       73.77      -23.34     41.03 o 
  -9   6   8      160.24      219.64     48.15 o 
  -8   6   8      295.45      274.19     47.91 o 
  -7   6   8      156.21       76.41     44.22 o 
  -6   6   8        2.46      -32.19     32.19 o 
  -5   6   8       78.05       65.12     27.03 o 
  -4   6   8        8.39       11.54     31.57 o 
  -3   6   8       36.17       27.00     25.10 o 
  -2   6   8      160.98      181.89     28.41 o 
  -1   6   8       50.82       42.71     45.82 o 
   0   6   8       97.11      107.00     26.93 o 
   1   6   8      277.76      308.21     31.03 o 
   2   6   8       78.78       82.14     33.17 o 
   3   6   8       56.72       14.16     37.22 o 
   4   6   8       20.06       27.27     25.10 o 
   5   6   8        0.06       14.15     25.48 o 
   6   6   8        0.16      -31.45     41.77 o 
   7   6   8       11.89      -44.22     44.22 o 
   8   6   8       43.74      102.70     51.59 o 
   9   6   8        0.44       54.79     54.54 o 
  10   6   8        3.92       25.06     57.00 o 
  11   6   8       20.34       60.19     60.93 o 
 -11   7   8       76.50       26.04     51.59 o 
 -10   7   8       16.03       84.52     53.07 o 
  -9   7   8       38.06       22.11     51.35 o 
  -8   7   8        1.39       14.99     43.00 o 
  -7   7   8       10.75        8.11     46.93 o 
  -6   7   8       19.84       13.02     45.70 o 
  -5   7   8      103.54      152.33     50.37 o 
  -4   7   8      160.71      159.12     40.17 o 
  -3   7   8       13.01       80.72     28.98 o 
  -2   7   8        4.57       17.18     28.78 o 
  -1   7   8       35.55       36.86     28.63 o 
   0   7   8       15.15       -9.11     28.32 o 
   1   7   8       13.15       41.56     28.10 o 
   2   7   8      104.59      175.71     32.97 o 
   3   7   8       10.51       26.96     30.28 o 
   4   7   8       31.20       66.12     31.86 o 
   5   7   8       64.79       65.84     48.15 o 
   6   7   8        5.70       11.30     46.43 o 
   7   7   8        0.82      -46.93     53.56 o 
   8   7   8        0.10      -42.01     55.03 o 
  -7   8   8        1.91       22.11     53.07 o 
  -6   8   8        7.12      -48.15     48.15 o 
  -5   8   8        8.47       68.79     53.81 o 
  -4   8   8        1.56      -25.99     32.39 o 
  -3   8   8       14.30       20.45     31.23 o 
  -2   8   8        8.46       38.12     32.91 o 
  -1   8   8       22.28       32.58     33.71 o 
   0   8   8        1.20       -8.01     32.31 o 
   1   8   8        5.84      -11.66     32.78 o 
   2   8   8        6.94       -6.96     32.18 o 
   3   8   8        6.21      -16.56     34.19 o 
   4   8   8        0.01      -50.12     50.12 o 
 -19   1   9        6.05       -7.00     19.12 o 
 -18   1   9        3.71       23.04     18.71 o 
 -17   1   9      100.39       61.79     20.84 o 
 -16   1   9       62.29       36.54     16.84 o 
 -15   1   9       73.45       56.20     16.59 o 
 -14   1   9        5.67       -6.41     11.17 o 
 -13   1   9       38.21       10.48      9.55 o 
 -12   1   9      103.94       97.60     11.12 o 
 -11   1   9       36.57       43.01      9.31 o 
 -10   1   9       16.56       16.76     10.44 o 
  -9   1   9     1366.67     1393.45     21.69 o 
  -8   1   9      180.68      170.67     10.97 o 
  -7   1   9     1444.23     1468.32     23.75 o 
  -6   1   9     2943.30     3183.03     44.97 o 
  -5   1   9        5.46       -3.26      5.86 o 
  -4   1   9       30.83       42.09      6.58 o 
  -3   1   9      287.79      280.80     10.03 o 
  -2   1   9       48.06       48.24      5.91 o 
  -1   1   9      570.39      548.90      9.00 o 
   0   1   9      862.58      897.69     12.52 o 
   1   1   9        4.80        1.71      4.77 o 
   2   1   9     2465.23     2447.30     24.38 o 
   3   1   9      307.12      304.33     11.41 o 
   4   1   9       60.95       80.80      9.15 o 
   5   1   9       87.37      119.85     11.48 o 
   6   1   9      150.67      151.35     11.77 o 
   7   1   9        3.53      -10.12     10.12 o 
   8   1   9       51.28       47.95     12.60 o 
   9   1   9        3.41        4.56     12.39 o 
  10   1   9        4.28       -7.95     13.48 o 
  11   1   9       68.00       43.96     15.28 o 
  12   1   9        1.06       12.84     15.81 o 
  13   1   9       51.65       16.23     17.44 o 
  14   1   9        0.00       -9.05     18.75 o 
  15   1   9        8.88      -14.91     18.42 o 
  16   1   9        6.12       15.34     20.49 o 
 -19   2   9       14.26       -2.90     19.39 o 
 -18   2   9       59.81       59.22     25.46 o 
 -17   2   9        1.81       -4.61     17.82 o 
 -16   2   9        0.45       13.61     16.23 o 
 -15   2   9        1.28        7.51     13.15 o 
 -14   2   9      238.48      253.99     15.54 o 
 -13   2   9      869.04      935.09     31.25 o 
 -12   2   9     1021.25      988.97     27.18 o 
 -11   2   9       73.39       78.92     11.35 o 
 -10   2   9     1475.83     1349.22     23.90 o 
  -9   2   9      911.86      866.86     18.92 o 
  -8   2   9       58.91       62.70      8.90 o 
  -7   2   9      156.25      168.14      7.89 o 
  -6   2   9      110.82      122.14     11.68 o 
  -5   2   9     1077.34      994.98     12.26 o 
  -4   2   9     2990.83     2979.75     30.64 o 
  -3   2   9     1596.96     1545.59     27.30 o 
  -2   2   9      552.92      516.64     17.05 o 
  -1   2   9     1151.99     1117.49     22.80 o 
   0   2   9      231.71      218.48      8.02 o 
   1   2   9      117.55       95.50      5.57 o 
   2   2   9      157.31      160.63      6.98 o 
   3   2   9     1073.58     1089.59     15.84 o 
   4   2   9       74.72       69.17     14.04 o 
   5   2   9      661.39      640.15     15.51 o 
   6   2   9      586.63      564.96     15.44 o 
   7   2   9       93.38      101.44     10.89 o 
   8   2   9        3.62        3.62     12.98 o 
   9   2   9        3.81        0.72     12.33 o 
  10   2   9      231.70      238.28     17.32 o 
  11   2   9       65.19       87.28     16.35 o 
  12   2   9        7.47        9.86     15.84 o 
  13   2   9        1.65        7.97     18.30 o 
  14   2   9       15.55       11.93     18.12 o 
  15   2   9       12.50       36.81     19.65 o 
 -18   3   9       50.93       68.30     40.29 o 
 -17   3   9      204.50      224.52     36.13 o 
 -16   3   9      322.53      358.90     35.34 o 
 -15   3   9      230.82      227.47     23.87 o 
 -14   3   9       85.85       58.82     36.73 o 
 -13   3   9       55.77       41.48     17.96 o 
 -12   3   9       39.68       28.53     16.62 o 
 -11   3   9      399.17      349.91     21.22 o 
 -10   3   9      929.18      928.94     29.55 o 
  -9   3   9      296.64      292.90     17.74 o 
  -8   3   9      136.97      165.72     14.34 o 
  -7   3   9     4451.99     4046.68     54.73 o 
  -6   3   9     3163.63     3159.14     35.78 o 
  -5   3   9       19.21       25.27      6.74 o 
  -4   3   9        9.17        8.90      9.93 o 
  -3   3   9      161.54      154.79     24.90 o 
  -2   3   9       40.53       63.24      9.58 o 
  -1   3   9     1716.35     1702.02     28.39 o 
   0   3   9      428.49      437.39     16.67 o 
   1   3   9      281.00      280.86     16.15 o 
   2   3   9      569.89      565.18     14.19 o 
   3   3   9     1421.26     1418.14     22.04 o 
   4   3   9      791.10      757.52     35.28 o 
   5   3   9        5.80       19.44     14.02 o 
   6   3   9      114.66      104.96     14.31 o 
   7   3   9       13.93       -2.77     18.43 o 
   8   3   9       15.88       49.01     20.90 o 
   9   3   9      271.35      289.38     28.54 o 
  10   3   9       32.39       23.70     23.76 o 
  11   3   9        1.31       52.70     27.67 o 
  12   3   9       13.89        4.08     27.35 o 
  13   3   9       30.39       16.46     30.05 o 
  14   3   9        0.39       13.05     42.50 o 
  15   3   9        2.15      -44.47     44.47 o 
 -17   4   9        4.18        7.37     40.29 o 
 -16   4   9       43.31       22.85     43.73 o 
 -15   4   9        9.31       -9.65     25.82 o 
 -14   4   9       84.80       90.17     41.03 o 
 -13   4   9      296.24      226.03     43.00 o 
 -12   4   9      405.92      342.24     46.68 o 
 -11   4   9      142.08      143.24     37.84 o 
 -10   4   9      492.43      443.96     46.93 o 
  -9   4   9      394.03      346.91     43.98 o 
  -8   4   9      102.18       52.33     32.19 o 
  -7   4   9     1085.54     1134.83     61.18 o 
  -6   4   9      109.56      158.30     23.04 o 
  -5   4   9      134.22      159.15     23.01 o 
  -4   4   9      834.60      948.56     39.93 o 
  -3   4   9      350.07      313.35     33.04 o 
  -2   4   9     1801.32     1864.94     48.12 o 
  -1   4   9        6.86      -16.04     16.58 o 
   0   4   9     1126.06     1211.36    123.58 o 
   1   4   9       41.38       61.08     20.74 o 
   2   4   9       53.25       97.14     20.74 o 
   3   4   9       84.70       94.81     21.44 o 
   4   4   9      407.43      414.87     25.51 o 
   5   4   9       79.55      128.49     15.52 o 
   6   4   9      163.13      190.94     19.32 o 
   7   4   9        3.97      -13.02     20.03 o 
   8   4   9       20.77      -10.12     21.04 o 
   9   4   9       57.95       47.40     30.96 o 
  10   4   9       12.67        0.72     25.79 o 
  11   4   9       41.14       46.19     49.63 o 
  12   4   9        2.68      -38.33     43.98 o 
  13   4   9        5.31       12.78     50.61 o 
 -16   5   9       21.76      123.34     51.35 o 
 -15   5   9       28.42       63.39     45.94 o 
 -14   5   9        0.76       -3.69     40.29 o 
 -13   5   9       36.94       54.54     42.50 o 
 -12   5   9       11.27       24.32     39.06 o 
 -11   5   9       47.12       86.24     41.77 o 
 -10   5   9      223.79      144.71     42.75 o 
  -9   5   9       28.98       27.76     37.34 o 
  -8   5   9       28.75       19.90     36.61 o 
  -7   5   9      180.91      242.00     45.94 o 
  -6   5   9      467.23      430.89     33.44 o 
  -5   5   9       28.89       16.77     21.28 o 
  -4   5   9       32.76      -10.66     27.39 o 
  -3   5   9       88.92      112.23     25.62 o 
  -2   5   9       45.70       78.19     31.20 o 
  -1   5   9      169.48      204.64     25.94 o 
   0   5   9      471.30      405.30     57.37 o 
   1   5   9       38.95       67.80     23.61 o 
   2   5   9        2.25        9.44     23.26 o 
   3   5   9      151.57      175.71     25.79 o 
   4   5   9        3.99      -19.31     19.31 o 
   5   5   9        4.95       13.90     22.18 o 
   6   5   9        7.91      -11.79     43.24 o 
   7   5   9        2.40       60.68     45.21 o 
   8   5   9        0.28      -33.90     44.72 o 
   9   5   9       52.03      167.56     54.30 o 
  10   5   9        0.72       15.97     50.86 o 
  11   5   9        0.07       36.36     53.56 o 
  12   5   9        2.74      -13.76     55.77 o 
 -14   6   9        7.01       24.08     49.38 o 
 -13   6   9        5.84      -18.43     45.70 o 
 -12   6   9       10.16       67.32     47.42 o 
 -11   6   9       10.27       24.08     45.70 o 
 -10   6   9        4.27        7.12     42.26 o 
  -9   6   9       20.46       43.98     44.72 o 
  -8   6   9        0.02       27.27     41.28 o 
  -7   6   9      112.35       98.03     41.28 o 
  -6   6   9        1.30        2.70     38.82 o 
  -5   6   9       32.36        8.36     26.62 o 
  -4   6   9       66.27       89.86     27.53 o 
  -3   6   9       15.41        5.31     23.99 o 
  -2   6   9       53.80       50.76     29.97 o 
  -1   6   9       57.77       73.12     27.19 o 
   0   6   9       23.43       62.22     27.27 o 
   1   6   9        3.23        7.70     25.15 o 
   2   6   9       13.98       26.83     26.12 o 
   3   6   9        9.71      -24.97     24.97 o 
   4   6   9        0.06       13.94     25.62 o 
   5   6   9        7.48       12.20     25.45 o 
   6   6   9        7.91       66.58     51.35 o 
   7   6   9        6.78      -34.40     48.15 o 
   8   6   9        0.13       12.78     52.58 o 
   9   6   9        0.50       11.55     51.84 o 
  10   6   9        1.95       29.24     54.05 o 
 -11   7   9        6.54      -36.85     52.82 o 
 -10   7   9        2.07      -39.31     49.87 o 
  -9   7   9        7.94        9.83     50.61 o 
  -8   7   9       54.52       40.54     45.94 o 
  -7   7   9        4.85      -44.47     44.47 o 
  -6   7   9       56.18       57.49     47.91 o 
  -5   7   9        4.75        5.47     29.44 o 
  -4   7   9       25.25        6.54     28.04 o 
  -3   7   9        2.67      -16.41     29.18 o 
  -2   7   9       23.12        4.50     28.86 o 
  -1   7   9       15.74       50.17     38.08 o 
   0   7   9       35.75       27.61     37.47 o 
   1   7   9        1.18      -29.09     29.11 o 
   2   7   9       13.58       -9.53     28.44 o 
   3   7   9        4.57       19.48     30.33 o 
   4   7   9        1.72       19.81     32.02 o 
   5   7   9        0.08       43.73     54.30 o 
   6   7   9       18.34      -49.87     49.87 o 
   7   7   9       40.11        2.21     53.56 o 
   8   7   9       12.39       35.38     59.21 o 
  -7   8   9        9.93      -10.32     56.75 o 
  -6   8   9        1.07      -16.22     53.31 o 
  -5   8   9       23.51      -33.66     53.07 o 
  -4   8   9       20.97       -4.57     33.33 o 
  -3   8   9        0.83       10.00     37.10 o 
  -2   8   9        3.72       -0.77     33.82 o 
  -1   8   9       28.66       21.78     34.89 o 
   0   8   9        4.92       36.86     48.77 o 
   1   8   9       10.31       -7.51     34.46 o 
   2   8   9        9.20      -25.55     34.26 o 
   3   8   9        5.38       -9.08     35.40 o 
 -19   0  10       50.78       -8.11     36.85 o 
 -18   0  10      129.93      143.15     26.28 o 
 -17   0  10       24.29       36.35     23.90 o 
 -16   0  10      245.22      228.67     25.01 o 
 -15   0  10     1509.46     1492.24     42.64 o 
 -14   0  10      441.53      444.06     21.03 o 
 -13   0  10      116.20       84.05     15.18 o 
 -12   0  10       44.25       34.56     12.91 o 
 -11   0  10       24.77       17.39     18.92 o 
 -10   0  10       99.63       90.74     14.85 o 
  -9   0  10     2433.48     2444.79     42.63 o 
  -8   0  10      945.54      959.52     67.20 o 
  -7   0  10     1165.09     1137.05     26.98 o 
  -6   0  10     2953.52     2667.91     40.82 o 
  -5   0  10     4036.87     4069.61     52.96 o 
  -4   0  10     7823.18     7545.50    127.97 o 
  -3   0  10      390.39      304.02     12.16 o 
  -2   0  10       13.28       -0.94      9.16 o 
  -1   0  10      237.45      215.02     13.99 o 
   0   0  10     2782.98     2718.31     70.27 o 
   1   0  10      374.51      437.67     32.68 o 
   2   0  10      675.58      550.93     26.04 o 
   3   0  10     1387.46     1483.93     33.44 o 
   4   0  10     1145.20     1065.37     30.31 o 
   5   0  10      240.37      206.81     32.43 o 
   6   0  10        0.72       -6.27     14.27 o 
   7   0  10      193.39      172.20     18.88 o 
   8   0  10       78.21       90.95     18.59 o 
   9   0  10      557.47      570.55     38.33 o 
  10   0  10       14.19       16.19     20.83 o 
  11   0  10       13.45      -24.69     24.69 o 
  12   0  10        6.74      -22.20     22.97 o 
  13   0  10       19.99       -5.19     23.73 o 
  14   0  10        6.24       -9.08     26.61 o 
  15   0  10        0.58      -26.08     26.08 o 
 -19   1  10       85.02       84.61     20.64 o 
 -18   1  10      211.10      223.08     23.37 o 
 -17   1  10       47.65       49.06     18.89 o 
 -16   1  10       17.16      -10.06     17.11 o 
 -15   1  10       20.33       10.53     14.16 o 
 -14   1  10       18.90       -0.04     11.82 o 
 -13   1  10      187.57      170.93     12.59 o 
 -12   1  10      814.38      879.57     24.67 o 
 -11   1  10     1262.97     1233.20     21.15 o 
 -10   1  10      726.08      754.20     17.49 o 
  -9   1  10     2044.99     1981.14     24.24 o 
  -8   1  10     1641.75     1696.29     23.63 o 
  -7   1  10       30.06       16.97      7.30 o 
  -6   1  10      550.86      583.62     15.13 o 
  -5   1  10      411.46      402.12     11.01 o 
  -4   1  10      280.06      258.42      9.94 o 
  -3   1  10     3507.56     3531.78     34.68 o 
  -2   1  10     1925.96     1812.38     17.63 o 
  -1   1  10      512.16      540.97     10.83 o 
   0   1  10     1058.69     1110.74     14.61 o 
   1   1  10     1869.56     1939.68     19.55 o 
   2   1  10       13.33       14.37      6.37 o 
   3   1  10      412.28      426.06     12.72 o 
   4   1  10      177.80      162.46     10.96 o 
   5   1  10       32.60       36.69      9.89 o 
   6   1  10       98.70      111.60     11.58 o 
   7   1  10      609.52      650.92     21.08 o 
   8   1  10       59.58       46.90     15.50 o 
   9   1  10        6.19       -8.66     12.98 o 
  10   1  10        6.40        2.97     14.59 o 
  11   1  10       51.30       26.07     15.90 o 
  12   1  10        4.35       12.76     17.70 o 
  13   1  10       38.37       55.67     18.48 o 
  14   1  10        3.02        0.20     21.23 o 
  15   1  10        3.10       -1.21     20.78 o 
 -18   2  10        3.37      -13.99     17.93 o 
 -17   2  10        4.15       -1.45     17.26 o 
 -16   2  10       81.84       80.67     24.00 o 
 -15   2  10      273.42      292.12     17.07 o 
 -14   2  10      130.74      135.80     14.59 o 
 -13   2  10       60.10       52.70     13.35 o 
 -12   2  10       69.92       44.48     12.27 o 
 -11   2  10       50.89       49.54     11.33 o 
 -10   2  10        0.80        8.36     11.84 o 
  -9   2  10     1343.34     1300.93     22.93 o 
  -8   2  10      860.90      907.89     18.74 o 
  -7   2  10       55.43       63.82      8.05 o 
  -6   2  10      633.14      593.50     13.87 o 
  -5   2  10     1294.12     1279.04     28.13 o 
  -4   2  10       93.02       89.45      5.61 o 
  -3   2  10      235.14      216.67     21.54 o 
  -2   2  10      100.20       80.86     11.87 o 
  -1   2  10       28.39       29.95      5.28 o 
   0   2  10     1011.93     1008.52     32.02 o 
   1   2  10      161.56      177.26     12.05 o 
   2   2  10       27.22       17.36      7.18 o 
   3   2  10      385.03      457.80     17.09 o 
   4   2  10       20.84       16.14      8.05 o 
   5   2  10      120.36      134.55     10.56 o 
   6   2  10        1.06       -7.85      8.92 o 
   7   2  10        0.14       -4.21      9.15 o 
   8   2  10       10.79       -0.52     11.92 o 
   9   2  10       21.08       30.55     13.57 o 
  10   2  10        8.87       24.39     14.55 o 
  11   2  10       82.34       81.45     22.55 o 
  12   2  10        2.27      -10.98     16.55 o 
  13   2  10        0.27      -17.53     17.53 o 
  14   2  10       17.64       16.97     19.19 o 
  15   2  10        3.07       -8.83     19.53 o 
 -18   3  10        0.02        5.90     40.29 o 
 -17   3  10       58.64       19.41     40.54 o 
 -16   3  10        9.12       32.92     38.33 o 
 -15   3  10        5.02       15.06     21.97 o 
 -14   3  10        4.41      -18.50     18.50 o 
 -13   3  10       56.14       76.54     19.36 o 
 -12   3  10        0.64       -1.17     16.87 o 
 -11   3  10      154.61      160.61     18.69 o 
 -10   3  10       78.42       81.81     15.23 o 
  -9   3  10       30.43        5.58     14.44 o 
  -8   3  10       38.05       36.38     12.41 o 
  -7   3  10        9.27       33.45     10.88 o 
  -6   3  10       55.35       73.18      9.42 o 
  -5   3  10      145.21      164.26     13.90 o 
  -4   3  10      150.82      134.14     14.19 o 
  -3   3  10       65.04       47.11     10.86 o 
  -2   3  10      326.86      295.00     15.28 o 
  -1   3  10       48.27       47.00     10.28 o 
   0   3  10       24.42       31.17     10.22 o 
   1   3  10       96.30      111.76     16.85 o 
   2   3  10      115.44      114.75      9.85 o 
   3   3  10      143.17      134.89     12.98 o 
   4   3  10      139.82      140.92     15.16 o 
   5   3  10       33.19       36.37     21.83 o 
   6   3  10       59.93       90.76     15.08 o 
   7   3  10       50.76       29.05     24.69 o 
   8   3  10       58.84       40.38     21.42 o 
   9   3  10        0.04      -10.16     22.72 o 
  10   3  10        0.24       -9.50     22.71 o 
  11   3  10        6.10       18.73     49.38 o 
  12   3  10        0.82        3.20     28.80 o 
  13   3  10        0.19       -2.07     31.34 o 
  14   3  10        0.60       34.43     34.91 o 
 -17   4  10       18.69       -0.98     41.28 o 
 -16   4  10       37.72       55.50     39.06 o 
 -15   4  10       18.54      -25.40     25.40 o 
 -14   4  10        0.78        8.84     37.59 o 
 -13   4  10       48.94       67.32     38.33 o 
 -12   4  10      114.68        8.35     35.38 o 
 -11   4  10       19.30       37.34     33.41 o 
 -10   4  10        0.04       21.87     33.41 o 
  -9   4  10       15.72      -31.94     31.94 o 
  -8   4  10      195.98      204.90     37.59 o 
  -7   4  10        1.82       -2.46     29.97 o 
  -6   4  10      309.87      303.67     27.77 o 
  -5   4  10      222.76      262.48     27.03 o 
  -4   4  10        1.35        4.08     18.07 o 
  -3   4  10        0.48       17.77     22.85 o 
  -2   4  10       34.62       51.82     21.54 o 
  -1   4  10       40.71        2.71     20.01 o 
   0   4  10      424.38      355.88     35.50 o 
   1   4  10        7.22      -18.23     18.23 o 
   2   4  10       15.62        8.35     24.08 o 
   3   4  10      164.78      144.26     24.76 o 
   4   4  10        0.63       -2.68     19.31 o 
   5   4  10       24.72       35.73     20.84 o 
   6   4  10       19.94       26.55     19.74 o 
   7   4  10       30.24        9.58     36.36 o 
   8   4  10       25.91       18.18     41.03 o 
   9   4  10        0.03        9.09     42.75 o 
  10   4  10        0.92       -8.11     42.01 o 
  11   4  10       30.86        9.34     43.00 o 
  12   4  10        0.03      110.81     55.03 o 
  13   4  10        0.69      -11.55     45.94 o 
 -15   5  10        2.15        4.91     42.26 o 
 -14   5  10        0.22       34.15     47.17 o 
 -13   5  10       63.12       49.87     42.01 o 
 -12   5  10       86.17       76.16     45.70 o 
 -11   5  10       39.86       59.21     41.52 o 
 -10   5  10      130.64      131.69     44.22 o 
  -9   5  10      257.40      253.55     50.37 o 
  -8   5  10       73.02       43.98     35.62 o 
  -7   5  10        1.16      -26.04     31.94 o 
  -6   5  10        2.81        2.04     21.27 o 
  -5   5  10       30.83       29.68     38.33 o 
  -4   5  10       56.60       69.21     37.22 o 
  -3   5  10      474.31      489.62     34.54 o 
  -2   5  10       21.03       45.45     27.03 o 
  -1   5  10      167.73      165.59     39.80 o 
   0   5  10      115.11      175.22     27.79 o 
   1   5  10       29.99       48.54     24.61 o 
   2   5  10       62.06       35.62     22.77 o 
   3   5  10       97.85      126.85     26.29 o 
   4   5  10       17.29      -15.44     22.37 o 
   5   5  10       17.46       -2.13     26.90 o 
   6   5  10       35.25      -10.07     41.03 o 
   7   5  10       52.58      -14.99     39.56 o 
   8   5  10        6.72      -33.66     41.03 o 
   9   5  10        0.35       88.69     54.79 o 
  10   5  10       10.93      -26.53     45.94 o 
  11   5  10        0.95       46.68     55.77 o 
 -13   6  10       19.42       15.72     47.66 o 
 -12   6  10        2.40      -38.33     43.24 o 
 -11   6  10       54.96       -7.86     46.19 o 
 -10   6  10       32.80       27.27     45.94 o 
  -9   6  10       50.55        9.09     45.45 o 
  -8   6  10       77.28        4.42     43.49 o 
  -7   6  10      106.27      190.41     47.17 o 
  -6   6  10       23.87       43.81     27.46 o 
  -5   6  10      582.68      543.07     41.24 o 
  -4   6  10        6.60       -2.80     26.56 o 
  -3   6  10       43.07       31.82     27.09 o 
  -2   6  10        6.57      -17.12     24.31 o 
  -1   6  10        1.61      -11.14     26.41 o 
   0   6  10       56.48      103.42     28.12 o 
   1   6  10      126.75      118.66     29.78 o 
   2   6  10        7.44        3.33     25.17 o 
   3   6  10      100.75       27.95     27.41 o 
   4   6  10       39.82       25.51     26.47 o 
   5   6  10        0.46      -37.84     41.28 o 
   6   6  10        1.45       24.81     44.96 o 
   7   6  10       18.14       21.87     48.15 o 
   8   6  10       22.75       37.59     53.56 o 
   9   6  10        0.87       30.22     52.33 o 
  10   6  10       12.01       72.97     57.25 o 
 -11   7  10       24.94       28.75     52.82 o 
 -10   7  10       43.82       65.84     56.51 o 
  -9   7  10        4.07       10.07     46.68 o 
  -8   7  10       90.84       17.94     50.12 o 
  -7   7  10        8.89      -36.12     46.19 o 
  -6   7  10       17.24       27.03     49.63 o 
  -5   7  10        1.13      -13.63     29.89 o 
  -4   7  10        1.28        9.42     30.66 o 
  -3   7  10      131.58      125.12     34.21 o 
  -2   7  10       66.57      127.23     34.27 o 
  -1   7  10        2.77       12.22     29.96 o 
   0   7  10        4.26       -8.12     29.79 o 
   1   7  10      154.44      165.53     35.18 o 
   2   7  10        7.54       38.30     32.57 o 
   3   7  10       15.05        3.75     31.73 o 
   4   7  10        0.25       -5.90     46.19 o 
   5   7  10       10.33       84.03     56.51 o 
   6   7  10        0.48        0.98     55.03 o 
   7   7  10       16.26      -48.40     56.51 o 
  -6   8  10        8.64      -14.25     61.18 o 
  -5   8  10       42.06      -34.15     55.28 o 
  -4   8  10        0.28       17.44     35.30 o 
  -3   8  10        5.17      -19.56     82.92 o 
  -2   8  10       22.30       62.39     39.07 o 
  -1   8  10        0.42       12.05     37.22 o 
   0   8  10        1.74      -12.49     33.79 o 
   1   8  10        3.12       -5.94     42.14 o 
   2   8  10        0.23       38.15     36.73 o 
 -19   1  11        2.92       16.16     19.76 o 
 -18   1  11        4.27      -11.00     20.61 o 
 -17   1  11       23.65        7.53     17.89 o 
 -16   1  11       44.50       43.98     18.37 o 
 -15   1  11       67.12       67.79     14.56 o 
 -14   1  11      219.55      226.78     14.84 o 
 -13   1  11      241.43      246.67     14.81 o 
 -12   1  11       96.04       75.51     11.29 o 
 -11   1  11       17.96       22.17      9.81 o 
 -10   1  11      107.98       85.41     14.36 o 
  -9   1  11        9.20        5.74      8.68 o 
  -8   1  11      255.74      231.98     11.33 o 
  -7   1  11       11.82       12.97      8.33 o 
  -6   1  11      420.28      406.85     27.59 o 
  -5   1  11      320.17      342.24     13.14 o 
  -4   1  11      237.25      210.37     11.28 o 
  -3   1  11      515.77      517.69     14.76 o 
  -2   1  11      204.76      204.78      8.52 o 
  -1   1  11      351.57      350.63     10.68 o 
   0   1  11      298.88      263.13      9.64 o 
   1   1  11      129.17      155.89     13.48 o 
   2   1  11      105.50      107.65      7.51 o 
   3   1  11        1.88        4.69      7.53 o 
   4   1  11      375.10      367.24     16.45 o 
   5   1  11      101.42      101.19     11.56 o 
   6   1  11       19.69       14.01     11.25 o 
   7   1  11        5.73       16.34     12.00 o 
   8   1  11       25.50       14.14     13.66 o 
   9   1  11       13.00       -5.00     13.76 o 
  10   1  11       79.92       48.66     15.78 o 
  11   1  11        5.58       10.05     16.58 o 
  12   1  11        6.36        8.96     17.69 o 
  13   1  11        6.08        8.20     18.50 o 
  14   1  11        8.12       11.53     19.95 o 
  15   1  11        0.01      -13.55     20.41 o 
 -18   2  11       40.44       35.15     25.54 o 
 -17   2  11      384.93      451.21     36.63 o 
 -16   2  11       69.43       70.05     17.52 o 
 -15   2  11        7.16       11.94     13.99 o 
 -14   2  11        5.90        0.96     14.04 o 
 -13   2  11       20.22       19.02     13.23 o 
 -12   2  11      569.47      519.06     26.42 o 
 -11   2  11     1010.49      975.29     29.69 o 
 -10   2  11       57.18       66.06     11.11 o 
  -9   2  11      319.73      314.87     15.86 o 
  -8   2  11     1099.21     1108.14     21.48 o 
  -7   2  11     1807.86     1803.38     25.22 o 
  -6   2  11        9.46        9.57      6.97 o 
  -5   2  11        5.05       -1.19      7.16 o 
  -4   2  11      515.77      529.02     18.58 o 
  -3   2  11      326.35      277.89      8.50 o 
  -2   2  11     1776.28     1817.92     30.47 o 
  -1   2  11     1169.83     1034.10     62.16 o 
   0   2  11        8.50        5.21      5.53 o 
   1   2  11      154.09      135.46     16.79 o 
   2   2  11      256.54      264.68     12.38 o 
   3   2  11      832.05      765.87     17.96 o 
   4   2  11      138.76      152.89     13.19 o 
   5   2  11      130.17      116.60     10.66 o 
   6   2  11       22.35       24.39     10.04 o 
   7   2  11       82.79       72.23     11.39 o 
   8   2  11       92.56      105.62     13.91 o 
   9   2  11        8.85      -10.39     13.36 o 
  10   2  11        0.72      -16.61     16.61 o 
  11   2  11        2.65       24.38     15.94 o 
  12   2  11       10.98       -6.21     16.66 o 
  13   2  11        0.02       17.04     18.56 o 
  14   2  11        0.20       17.29     19.34 o 
 -18   3  11       51.56       37.84     41.52 o 
 -17   3  11       11.46      -19.90     38.57 o 
 -16   3  11        9.37       45.45     39.80 o 
 -15   3  11      321.32      328.30     32.72 o 
 -14   3  11      563.94      624.61     36.06 o 
 -13   3  11      381.62      350.96     34.03 o 
 -12   3  11       95.36       71.83     35.99 o 
 -11   3  11      301.74      319.93     26.38 o 
 -10   3  11        0.82       -9.97     14.35 o 
  -9   3  11       98.77      106.09     20.27 o 
  -8   3  11       90.89       87.02     18.01 o 
  -7   3  11      248.30      266.34     21.36 o 
  -6   3  11     1751.38     1738.55     34.83 o 
  -5   3  11      753.04      851.41     31.25 o 
  -4   3  11     2727.73     2752.56     61.70 o 
  -3   3  11      281.54      239.93     16.02 o 
  -2   3  11       29.19       16.54     13.80 o 
  -1   3  11      154.07      145.12     13.81 o 
   0   3  11      152.38      175.51     14.06 o 
   1   3  11      377.94      406.35     19.31 o 
   2   3  11     1189.15     1111.15     25.18 o 
   3   3  11      416.15      426.89     20.00 o 
   4   3  11      380.59      427.67     20.00 o 
   5   3  11      661.81      663.33     25.20 o 
   6   3  11        3.64      -13.86     13.86 o 
   7   3  11        1.28       -5.03     21.15 o 
   8   3  11        2.67        7.00     22.66 o 
   9   3  11       13.88       16.16     24.82 o 
  10   3  11       53.93       29.68     26.62 o 
  11   3  11        0.27       23.47     27.26 o 
  12   3  11       15.25       36.85     48.65 o 
  13   3  11        1.55       14.00     49.63 o 
 -17   4  11       96.67       98.28     45.94 o 
 -16   4  11       47.90       23.28     29.88 o 
 -15   4  11       12.83      -24.70     24.70 o 
 -14   4  11        5.05      -20.39     39.80 o 
 -13   4  11        0.67       -6.63     38.57 o 
 -12   4  11       69.16      -10.07     34.64 o 
 -11   4  11      482.05      545.92     56.26 o 
 -10   4  11      281.80      276.64     47.42 o 
  -9   4  11      234.65      224.80     43.00 o 
  -8   4  11      456.28      495.55     53.07 o 
  -7   4  11      411.25      433.15     47.42 o 
  -6   4  11       19.60       12.99     21.70 o 
  -5   4  11       49.46       54.10     22.19 o 
  -4   4  11       18.23        8.33     19.82 o 
  -3   4  11      161.95      173.69     24.15 o 
  -2   4  11      366.02      473.45     33.09 o 
  -1   4  11      741.80      674.27     36.29 o 
   0   4  11       40.52       45.60     21.54 o 
   1   4  11      175.28      224.28     26.59 o 
   2   4  11      145.42      155.52     26.29 o 
   3   4  11       18.28       30.20     21.71 o 
   4   4  11       39.32       75.74     28.13 o 
   5   4  11       84.28       77.24     23.40 o 
   6   4  11        2.94        0.25     35.38 o 
   7   4  11       23.31       11.79     41.28 o 
   8   4  11       82.71       85.99     42.75 o 
   9   4  11        5.84      -24.32     45.70 o 
  10   4  11        0.90       -3.93     48.40 o 
  11   4  11        3.04       38.33     48.15 o 
  12   4  11        1.74       31.45     52.09 o 
 -15   5  11        0.79       40.29     49.38 o 
 -14   5  11       68.03        5.16     45.21 o 
 -13   5  11       64.10       26.53     45.21 o 
 -12   5  11       41.01       17.20     43.73 o 
 -11   5  11        3.63       17.44     42.26 o 
 -10   5  11        7.17       58.72     43.49 o 
  -9   5  11        5.83        3.44     39.56 o 
  -8   5  11      214.32      195.57     43.00 o 
  -7   5  11        1.64       16.95     36.85 o 
  -6   5  11      213.45      212.21     30.04 o 
  -5   5  11       57.79      101.59     27.64 o 
  -4   5  11       87.29       92.47     26.44 o 
  -3   5  11        9.57       -1.50     24.12 o 
  -2   5  11        3.75        8.00     25.55 o 
  -1   5  11      145.17      159.47     27.96 o 
   0   5  11       91.24       70.18     39.06 o 
   1   5  11       76.50       71.97     25.65 o 
   2   5  11       15.72       16.61     23.71 o 
   3   5  11       26.28      -23.13     23.13 o 
   4   5  11        0.85       -0.14     24.25 o 
   5   5  11      106.62      144.85     28.63 o 
   6   5  11       14.39       10.32     44.22 o 
   7   5  11       33.50        9.58     48.15 o 
   8   5  11        6.85      -18.92     49.38 o 
   9   5  11        0.87        4.91     49.87 o 
  10   5  11        0.16      -30.96     54.05 o 
  11   5  11       19.22       28.25     57.25 o 
 -13   6  11        6.37      -18.43     49.14 o 
 -12   6  11        3.89       -1.72     48.65 o 
 -11   6  11       46.82       96.56     49.87 o 
 -10   6  11        3.69       51.10     48.65 o 
  -9   6  11        2.07      -33.66     41.52 o 
  -8   6  11       35.11       31.69     43.00 o 
  -7   6  11       24.60       38.57     46.43 o 
  -6   6  11       49.42       51.51     28.72 o 
  -5   6  11      137.79      113.02     31.27 o 
  -4   6  11        0.79      -13.27     28.47 o 
  -3   6  11       19.47        7.20     27.06 o 
  -2   6  11       35.63       40.14     28.38 o 
  -1   6  11       46.92       54.50     28.24 o 
   0   6  11        0.08      -24.70     24.82 o 
   1   6  11       48.17       58.72     27.41 o 
   2   6  11       26.79      -23.91     28.28 o 
   3   6  11       15.13       24.26     74.32 o 
   4   6  11       50.51       39.38     52.70 o 
   5   6  11        1.10      -43.49     43.49 o 
   6   6  11        8.83       22.60     49.38 o 
   7   6  11        8.82       80.59     54.79 o 
   8   6  11        2.00      -35.13     47.42 o 
   9   6  11       11.56       -0.25     53.81 o 
 -10   7  11        6.32      -13.27     53.07 o 
  -9   7  11        0.50       36.85     53.31 o 
  -8   7  11        9.29       25.55     49.87 o 
  -7   7  11        0.15      -49.63     49.63 o 
  -6   7  11        6.77       59.21     54.05 o 
  -5   7  11        4.41      -27.16     32.42 o 
  -4   7  11       12.27      -12.68     32.91 o 
  -3   7  11       14.11       44.71     33.14 o 
  -2   7  11        5.09       19.60     33.60 o 
  -1   7  11        0.04      -31.01     31.01 o 
   0   7  11        0.10       37.14     36.73 o 
   1   7  11        3.26        0.90     32.00 o 
   2   7  11        0.03      -10.62     46.31 o 
   3   7  11        0.05       12.17     31.60 o 
   4   7  11        2.86        0.98     49.38 o 
   5   7  11       11.92       54.05     56.26 o 
   6   7  11        3.92       -9.09     56.26 o 
  -4   8  11        1.29       10.19     36.25 o 
  -3   8  11        2.37      -20.39     36.48 o 
  -2   8  11        0.35       18.12     37.01 o 
  -1   8  11       11.19       44.43     36.53 o 
   0   8  11       20.99       34.30     37.51 o 
 -19   0  12       57.51       80.19     27.36 o 
 -18   0  12       24.00       21.99     30.10 o 
 -17   0  12       85.84      105.61     25.10 o 
 -16   0  12        2.28        5.48     21.24 o 
 -15   0  12      307.39      316.32     25.52 o 
 -14   0  12      290.70      307.19     31.77 o 
 -13   0  12     1704.09     1717.39     35.13 o 
 -12   0  12      826.45      852.77     49.38 o 
 -11   0  12      143.19      120.13     17.23 o 
 -10   0  12     2756.24     2736.25     48.55 o 
  -9   0  12      801.23      751.37     26.83 o 
  -8   0  12        2.32       -4.13     12.40 o 
  -7   0  12     3289.84     3210.88     49.64 o 
  -6   0  12       84.10       80.77     13.02 o 
  -5   0  12      116.49       96.83     28.25 o 
  -4   0  12     3712.26     3775.93     44.26 o 
  -3   0  12      571.30      511.23     17.99 o 
  -2   0  12     1409.37     1558.96     27.01 o 
  -1   0  12       22.12        9.48     12.14 o 
   0   0  12      720.17      869.79     40.05 o 
   1   0  12       42.00       51.46     13.85 o 
   2   0  12     1191.72     1305.28    106.63 o 
   3   0  12      796.13      886.44     42.50 o 
   4   0  12       95.96      114.61     16.94 o 
   5   0  12      355.55      394.55     23.57 o 
   6   0  12       85.47       65.89     18.70 o 
   7   0  12      271.04      240.46     22.82 o 
   8   0  12        1.77       19.06     19.13 o 
   9   0  12        1.07       -0.62     21.24 o 
  10   0  12       49.78       46.07     30.96 o 
  11   0  12      128.97      144.79     53.68 o 
  12   0  12        2.00      -19.94     31.57 o 
  13   0  12       49.94       98.64     29.51 o 
  14   0  12        6.92      -17.08     28.15 o 
 -18   1  12      111.40      103.02     21.82 o 
 -17   1  12       66.95       62.32     20.19 o 
 -16   1  12      282.53      263.72     21.24 o 
 -15   1  12      196.41      224.56     15.27 o 
 -14   1  12        3.92        9.00     12.39 o 
 -13   1  12        0.43        7.50     11.20 o 
 -12   1  12        1.43       -3.69     10.78 o 
 -11   1  12      173.25      149.31     11.99 o 
 -10   1  12     2886.68     2862.25     45.21 o 
  -9   1  12      414.68      409.91     16.81 o 
  -8   1  12      500.72      508.68     15.97 o 
  -7   1  12     1179.49     1163.88     20.93 o 
  -6   1  12      721.06      777.95     17.57 o 
  -5   1  12        6.41       16.42      7.60 o 
  -4   1  12      164.46      169.86     17.76 o 
  -3   1  12      248.66      277.66     10.10 o 
  -2   1  12      430.39      478.15     13.27 o 
  -1   1  12     1456.86     1402.71     26.80 o 
   0   1  12      886.26      921.10     17.88 o 
   1   1  12      736.45      785.41     19.66 o 
   2   1  12       54.54       51.74      8.45 o 
   3   1  12       38.06       42.93      8.76 o 
   4   1  12      196.73      219.74     11.95 o 
   5   1  12       95.93      110.65     15.21 o 
   6   1  12       14.24        1.03     11.74 o 
   7   1  12        2.49       -8.73     12.10 o 
   8   1  12       20.62       22.23     14.04 o 
   9   1  12       64.44       39.08     15.53 o 
  10   1  12       75.43       60.36     16.03 o 
  11   1  12       28.33       73.24     20.89 o 
  12   1  12       18.47       36.78     17.93 o 
  13   1  12        2.09       -8.05     18.76 o 
  14   1  12        6.67        9.24     19.93 o 
 -18   2  12        1.15       -7.31     19.08 o 
 -17   2  12       36.98        4.08     19.59 o 
 -16   2  12       12.12       23.42     16.74 o 
 -15   2  12        6.85      -12.01     13.76 o 
 -14   2  12       66.79       78.65     15.32 o 
 -13   2  12      249.79      247.71     16.65 o 
 -12   2  12      238.17      237.29     16.70 o 
 -11   2  12        9.74       12.27     11.80 o 
 -10   2  12      470.09      448.39     16.74 o 
  -9   2  12      201.55      172.03     12.66 o 
  -8   2  12      326.10      328.57     13.86 o 
  -7   2  12      706.52      658.33     18.60 o 
  -6   2  12       11.55       11.47      9.42 o 
  -5   2  12       51.38       44.13      5.89 o 
  -4   2  12      607.79      602.42     20.29 o 
  -3   2  12     1345.72     1237.10     38.54 o 
  -2   2  12       32.84       44.72      7.45 o 
  -1   2  12        2.22       -2.91      5.62 o 
   0   2  12       61.73       64.83      7.81 o 
   1   2  12       27.10       20.16      8.32 o 
   2   2  12        0.84       -6.02      8.43 o 
   3   2  12     1833.51     1824.82     26.86 o 
   4   2  12       39.67       36.93     10.67 o 
   5   2  12       24.35       13.03     10.95 o 
   6   2  12       63.15       48.23     11.04 o 
   7   2  12       25.47       11.83     12.54 o 
   8   2  12       16.07       14.78     13.98 o 
   9   2  12       62.25       51.91     20.33 o 
  10   2  12       30.06       35.66     15.68 o 
  11   2  12        5.21      -16.50     16.50 o 
  12   2  12        3.11      -16.80     18.30 o 
  13   2  12        0.11       -9.08     18.48 o 
  14   2  12        2.27       18.33     20.82 o 
 -17   3  12       20.43        8.60     39.06 o 
 -16   3  12        0.75        3.39     27.03 o 
 -15   3  12       85.32       80.18     27.70 o 
 -14   3  12       27.39       -7.92     44.22 o 
 -13   3  12       18.41        2.79     22.13 o 
 -12   3  12       16.76       34.55     26.90 o 
 -11   3  12       23.61      -10.88     19.01 o 
 -10   3  12       12.91        7.83     19.71 o 
  -9   3  12        3.54       -6.00     18.66 o 
  -8   3  12       32.27       65.54     29.36 o 
  -7   3  12       45.47       48.46     17.86 o 
  -6   3  12      405.47      379.74     21.22 o 
  -5   3  12        2.62        4.26     12.91 o 
  -4   3  12      326.60      350.14     25.37 o 
  -3   3  12        2.86        4.24     12.30 o 
  -2   3  12      285.15      305.22     17.58 o 
  -1   3  12      270.01      233.53     16.54 o 
   0   3  12      297.23      323.74     25.09 o 
   1   3  12      245.20      224.85     33.89 o 
   2   3  12        3.18        0.75     19.31 o 
   3   3  12      288.57      284.28     26.47 o 
   4   3  12       33.78       52.65     21.76 o 
   5   3  12       10.24       30.80     21.04 o 
   6   3  12       67.00       71.25     21.68 o 
   7   3  12        2.33       11.06     34.64 o 
   8   3  12        8.62      -21.13     40.54 o 
   9   3  12        0.02       -6.88     40.54 o 
  10   3  12        6.02       22.36     45.70 o 
  11   3  12        0.07       30.47     47.17 o 
  12   3  12        0.79        3.93     49.38 o 
  13   3  12        0.08       -4.18     51.10 o 
 -16   4  12        1.45      -25.09     51.59 o 
 -15   4  12       14.40        7.90     27.85 o 
 -14   4  12       21.65      -20.64     39.31 o 
 -13   4  12       43.70        9.09     36.85 o 
 -12   4  12       45.96       65.60     41.52 o 
 -11   4  12       24.59       30.47     41.03 o 
 -10   4  12      117.40      119.90     43.00 o 
  -9   4  12        1.28       -2.70     31.94 o 
  -8   4  12       45.51       27.03     33.66 o 
  -7   4  12       17.04        7.62     36.36 o 
  -6   4  12       47.69       17.42     22.14 o 
  -5   4  12       81.46       82.37     24.87 o 
  -4   4  12       52.16       61.00     23.48 o 
  -3   4  12        0.96      -23.10     38.20 o 
  -2   4  12      470.03      516.44     50.37 o 
  -1   4  12       15.45        0.57     20.49 o 
   0   4  12       23.13       12.09     52.33 o 
   1   4  12       33.93       50.70     22.23 o 
   2   4  12       35.79        4.31     22.49 o 
   3   4  12       20.46      -13.93     21.82 o 
   4   4  12       12.91       18.59     22.96 o 
   5   4  12       22.50        7.73     24.20 o 
   6   4  12       27.20      -25.80     36.12 o 
   7   4  12        1.09       11.79     43.24 o 
   8   4  12        0.79       14.50     41.28 o 
   9   4  12       15.82      -20.64     39.56 o 
  10   4  12        0.02      -49.14     49.14 o 
  11   4  12        6.10        6.63     52.58 o 
 -15   5  12       22.14       11.06     48.15 o 
 -14   5  12       10.50       62.65     49.14 o 
 -13   5  12        8.45       -6.88     44.47 o 
 -12   5  12        0.36      -26.04     43.24 o 
 -11   5  12       36.76       26.29     44.96 o 
 -10   5  12       36.64       44.47     44.72 o 
  -9   5  12       94.03       54.30     46.68 o 
  -8   5  12      131.52      161.42     48.89 o 
  -7   5  12      104.36       48.89     42.26 o 
  -6   5  12      106.53       75.13     28.64 o 
  -5   5  12       31.11       18.09     27.62 o 
  -4   5  12      141.84      134.49     30.26 o 
  -3   5  12       24.33       52.18     40.29 o 
  -2   5  12       82.39       96.29     28.43 o 
  -1   5  12      122.01      110.61     27.46 o 
   0   5  12        7.19       19.74     26.23 o 
   1   5  12        8.01      -10.01     23.48 o 
   2   5  12      212.34      224.24     32.59 o 
   3   5  12        1.32        1.57     42.87 o 
   4   5  12        0.36       33.28     26.30 o 
   5   5  12        0.01      -39.80     39.80 o 
   6   5  12        4.59       -4.67     42.01 o 
   7   5  12        5.56       49.38     45.45 o 
   8   5  12        2.26       39.56     45.94 o 
   9   5  12       29.47       62.40     51.35 o 
  10   5  12        3.76       11.06     54.79 o 
 -13   6  12       17.80        3.44     52.33 o 
 -12   6  12       74.56      102.45     53.07 o 
 -11   6  12        9.72       41.77     52.58 o 
 -10   6  12       80.91       35.13     50.61 o 
  -9   6  12       11.48       -8.84     48.89 o 
  -8   6  12      119.32      153.55     54.30 o 
  -7   6  12       16.57      -18.67     43.73 o 
  -6   6  12       11.42        6.81     45.21 o 
  -5   6  12       24.93        2.21     43.98 o 
  -4   6  12      114.78      128.77     33.23 o 
  -3   6  12       75.80       67.99     30.83 o 
  -2   6  12       15.37       22.20     28.92 o 
  -1   6  12        5.33      -22.00     28.29 o 
   0   6  12       60.31       62.74     51.35 o 
   1   6  12       20.57       60.83     34.64 o 
   2   6  12       12.40       15.86     44.96 o 
   3   6  12       47.63      110.02     31.33 o 
   4   6  12        0.73       -0.80     40.05 o 
   5   6  12        0.32      -48.15     48.15 o 
   6   6  12       31.80       89.43     54.30 o 
   7   6  12        0.18       59.46     54.54 o 
   8   6  12        3.99      -49.87     49.87 o 
  -9   7  12        2.12      -14.50     56.75 o 
  -8   7  12        2.97       15.72     57.25 o 
  -7   7  12       80.10      147.41     60.44 o 
  -6   7  12       13.59       25.55     52.82 o 
  -5   7  12        0.97       22.70     34.37 o 
  -4   7  12        1.52       32.16     35.39 o 
  -3   7  12        6.21      -17.30     32.55 o 
  -2   7  12       23.99       59.91     32.99 o 
  -1   7  12        3.66       -6.27     32.14 o 
   0   7  12       21.33       63.52     34.83 o 
   1   7  12        6.29       18.59     33.54 o 
   2   7  12       10.51        7.74     31.10 o 
   3   7  12        0.42       54.16     34.67 o 
   4   7  12       19.73       48.40     55.53 o 
   5   7  12        4.20      -26.29     55.77 o 
 -18   1  13        3.69       -7.45     22.45 o 
 -17   1  13       20.74       25.94     18.96 o 
 -16   1  13       10.73        7.94     15.78 o 
 -15   1  13        3.13       10.61     13.79 o 
 -14   1  13        0.92       -6.11     12.47 o 
 -13   1  13       79.14       86.82     16.69 o 
 -12   1  13      282.22      279.90     14.75 o 
 -11   1  13      292.65      249.83     13.35 o 
 -10   1  13      109.54      135.46     11.64 o 
  -9   1  13      458.70      440.40     15.77 o 
  -8   1  13        1.57       -9.79      9.79 o 
  -7   1  13       95.31       89.11     10.56 o 
  -6   1  13      101.92       89.25     11.53 o 
  -5   1  13      228.65      244.30     10.65 o 
  -4   1  13      197.23      165.34     13.39 o 
  -3   1  13      115.07      121.29      8.84 o 
  -2   1  13       31.66       45.36     12.42 o 
  -1   1  13      110.97       96.90      9.00 o 
   0   1  13       43.63       48.59      8.69 o 
   1   1  13        2.78        1.88      8.37 o 
   2   1  13        3.77        6.89      8.75 o 
   3   1  13       87.94       77.74     17.80 o 
   4   1  13       53.47       46.68     10.00 o 
   5   1  13       36.27       41.08     10.57 o 
   6   1  13       64.83       51.65     13.76 o 
   7   1  13       15.88       29.36     13.86 o 
   8   1  13        2.34       -5.59     14.12 o 
   9   1  13        0.14        8.46     17.13 o 
  10   1  13       12.93       33.88     16.15 o 
  11   1  13       21.60        7.97     16.62 o 
  12   1  13       24.52       51.97     19.49 o 
  13   1  13        0.09       12.46     20.16 o 
 -18   2  13        7.39       20.53     20.05 o 
 -17   2  13       65.13       65.94     19.75 o 
 -16   2  13      289.29      334.27     23.63 o 
 -15   2  13      229.80      231.17     22.98 o 
 -14   2  13      106.56       98.86     16.39 o 
 -13   2  13       14.47       35.45     14.50 o 
 -12   2  13       15.65        9.91     13.23 o 
 -11   2  13        0.43      -12.22     12.22 o 
 -10   2  13      110.88      131.53     13.20 o 
  -9   2  13      516.04      514.86     18.26 o 
  -8   2  13      463.08      497.32     28.63 o 
  -7   2  13      101.38      111.83     16.90 o 
  -6   2  13     1360.65     1263.89     21.36 o 
  -5   2  13     1469.26     1457.32     20.50 o 
  -4   2  13      174.92      173.33     10.11 o 
  -3   2  13      202.94      191.73     10.69 o 
  -2   2  13       43.17       37.72      7.05 o 
  -1   2  13       50.91       66.71      8.21 o 
   0   2  13      381.98      361.60     12.71 o 
   1   2  13       62.17       60.83     10.00 o 
   2   2  13       32.11       33.88     13.26 o 
   3   2  13      510.32      533.93     18.50 o 
   4   2  13       91.20       92.91     17.60 o 
   5   2  13        2.87        7.66     11.72 o 
   6   2  13        0.24       -2.71     10.89 o 
   7   2  13       75.56       82.04     14.40 o 
   8   2  13        7.40       -5.07     13.95 o 
   9   2  13        0.24       -0.87     14.92 o 
  10   2  13        0.49      -13.41     16.40 o 
  11   2  13       19.35       18.50     17.24 o 
  12   2  13        1.00       -7.15     18.36 o 
  13   2  13        0.33        5.98     21.19 o 
 -17   3  13        0.42      -22.36     42.26 o 
 -16   3  13       40.99       35.76     29.24 o 
 -15   3  13       81.56       57.90     52.70 o 
 -14   3  13        5.61       -3.73     24.58 o 
 -13   3  13      299.53      270.97     29.19 o 
 -12   3  13      465.60      453.38     42.14 o 
 -11   3  13      375.86      395.34    102.45 o 
 -10   3  13       32.81       59.27     31.57 o 
  -9   3  13      173.41      199.79     42.38 o 
  -8   3  13      427.49      433.05     20.85 o 
  -7   3  13        8.77       12.49     18.97 o 
  -6   3  13     1442.08     1558.09     66.46 o 
  -5   3  13      153.32      191.86     35.03 o 
  -4   3  13       48.82       48.99     14.18 o 
  -3   3  13      517.58      519.76     23.80 o 
  -2   3  13      428.81      417.00     39.42 o 
  -1   3  13      332.21      305.89     22.87 o 
   0   3  13        7.74        3.20     13.25 o 
   1   3  13      420.14      369.90     98.03 o 
   2   3  13       36.60       46.48     22.01 o 
   3   3  13        4.35        2.44     20.54 o 
   4   3  13      128.64      161.42     41.52 o 
   5   3  13      242.36      181.67     27.09 o 
   6   3  13       16.22       43.49     34.89 o 
   7   3  13       19.75       55.53     39.56 o 
   8   3  13        1.71      -14.25     38.57 o 
   9   3  13        8.42       12.53     40.29 o 
  10   3  13        1.07      -15.23     46.19 o 
  11   3  13        2.55       -1.72     47.42 o 
  12   3  13        0.77       50.61     54.79 o 
 -16   4  13       55.65       97.55     32.67 o 
 -15   4  13       57.65       73.06     39.06 o 
 -14   4  13      114.94      125.55     45.45 o 
 -13   4  13        1.71       16.95     41.28 o 
 -12   4  13       19.62       64.12     43.98 o 
 -11   4  13        6.74      -26.29     39.06 o 
 -10   4  13      186.69      168.30     46.19 o 
  -9   4  13      480.18      498.99     55.77 o 
  -8   4  13      102.89      122.84     40.78 o 
  -7   4  13       99.15      173.46     40.29 o 
  -6   4  13      207.62      181.56     30.05 o 
  -5   4  13      348.52      298.75     31.97 o 
  -4   4  13        2.08        4.40     24.49 o 
  -3   4  13        6.74        0.03     50.12 o 
  -2   4  13       60.94       55.52     25.71 o 
  -1   4  13      262.95      291.37     71.25 o 
   0   4  13      147.14      126.84     26.12 o 
   1   4  13      309.40      278.24     31.42 o 
   2   4  13        2.73      -13.29     22.47 o 
   3   4  13       16.91       40.69     24.18 o 
   4   4  13       95.98      107.50     34.89 o 
   5   4  13        0.84       32.57     24.71 o 
   6   4  13        0.49       32.43     39.06 o 
   7   4  13        3.87       12.53     42.01 o 
   8   4  13        1.52      -33.66     45.94 o 
   9   4  13        3.00       18.43     48.40 o 
  10   4  13       40.36        6.14     49.87 o 
  11   4  13        0.12        5.16     52.33 o 
 -14   5  13        0.59      -39.06     46.19 o 
 -13   5  13       35.08      131.93     51.10 o 
 -12   5  13       88.52      -11.06     46.43 o 
 -11   5  13      110.73        2.95     46.68 o 
 -10   5  13       19.90       80.09     50.12 o 
  -9   5  13       38.89      133.41     50.61 o 
  -8   5  13       24.37      -35.13     40.54 o 
  -7   5  13        0.23       -0.74     46.43 o 
  -6   5  13      184.27      236.97     34.45 o 
  -5   5  13       82.25       75.60     28.64 o 
  -4   5  13       10.73        2.67     25.73 o 
  -3   5  13      134.31      241.35     64.12 o 
  -2   5  13       37.17       39.05     26.82 o 
  -1   5  13       68.64       65.92     28.56 o 
   0   5  13       25.94       20.62     26.55 o 
   1   5  13        3.53       17.38     27.56 o 
   2   5  13        2.29      -21.60     27.01 o 
   3   5  13        4.25       30.73     27.54 o 
   4   5  13       11.84       37.72     29.50 o 
   5   5  13        1.01       -3.19     44.47 o 
   6   5  13        7.44       94.84     49.87 o 
   7   5  13        1.79      -12.28     43.73 o 
   8   5  13        0.07        4.67     48.65 o 
   9   5  13        1.02       33.17     53.07 o 
 -12   6  13       26.16       34.40     54.05 o 
 -11   6  13        9.93       49.14     51.10 o 
 -10   6  13        1.76      -49.87     49.87 o 
  -9   6  13       33.70      -10.32     51.59 o 
  -8   6  13       30.27      114.49     56.51 o 
  -7   6  13       55.34      -28.01     48.65 o 
  -6   6  13        7.08       31.68     31.08 o 
  -5   6  13        4.85       21.66     32.28 o 
  -4   6  13       10.66      -20.18     29.49 o 
  -3   6  13       38.17        6.06     31.33 o 
  -2   6  13        1.51      -19.83     28.05 o 
  -1   6  13        2.77       15.70     31.09 o 
   0   6  13        0.51       30.24     30.99 o 
   1   6  13       58.31       55.97     32.40 o 
   2   6  13        6.80       -7.88     30.01 o 
   3   6  13        1.05       30.00     31.94 o 
   4   6  13        2.22      -39.80     39.80 o 
   5   6  13        3.51       54.30     52.33 o 
   6   6  13        2.24      -25.80     52.33 o 
   7   6  13       10.66      -37.84     52.09 o 
  -9   7  13        8.78       41.28     59.21 o 
  -8   7  13        4.70       28.01     56.75 o 
  -7   7  13       24.59      128.00     62.16 o 
  -6   7  13       50.23       62.16     59.21 o 
  -5   7  13       14.92       12.00     36.06 o 
  -4   7  13        5.52       19.12     66.95 o 
  -3   7  13        4.60       -0.68     34.17 o 
  -2   7  13        0.19      -31.11     31.11 o 
  -1   7  13        7.48      -23.11     56.26 o 
   0   7  13        9.59        9.19     34.40 o 
   1   7  13        5.84        7.15     33.89 o 
   2   7  13        0.28        5.16     35.26 o 
   3   7  13        0.62       28.01     54.05 o 
 -18   0  14       54.96       58.65     26.83 o 
 -17   0  14      118.56      152.91     28.49 o 
 -16   0  14       37.64       44.56     23.37 o 
 -15   0  14       57.01       28.01     18.30 o 
 -14   0  14      168.01      160.29     19.78 o 
 -13   0  14       80.51       65.79     17.36 o 
 -12   0  14      150.66      131.77     20.67 o 
 -11   0  14      484.26      521.64     24.93 o 
 -10   0  14      680.74      760.85     30.92 o 
  -9   0  14      778.23      901.56     31.60 o 
  -8   0  14      699.58      735.45     29.26 o 
  -7   0  14      392.94      377.63     20.67 o 
  -6   0  14      156.73      153.31     16.57 o 
  -5   0  14      226.25      238.69     17.44 o 
  -4   0  14      502.61      534.68     29.29 o 
  -3   0  14      916.42      911.65     23.81 o 
  -2   0  14      853.03      914.35     36.85 o 
  -1   0  14      211.43      206.74     18.47 o 
   0   0  14        7.62      -14.13     14.13 o 
   1   0  14      181.89      168.86     18.65 o 
   2   0  14      233.14      263.78     21.51 o 
   3   0  14        4.45        9.51     25.67 o 
   4   0  14      355.29      393.06     54.67 o 
   5   0  14       30.46        9.29     21.01 o 
   6   0  14        1.58      -18.92     18.92 o 
   7   0  14       21.13       33.32     20.35 o 
   8   0  14      166.25      206.99     39.92 o 
   9   0  14        1.31       17.80     23.66 o 
  10   0  14       37.08       76.50     26.21 o 
  11   0  14        8.59      -25.50     57.74 o 
  12   0  14       16.68       34.46     28.48 o 
  13   0  14        0.67       29.75     29.54 o 
 -18   1  14      112.46      110.88     21.93 o 
 -17   1  14      114.17      135.64     21.96 o 
 -16   1  14       14.96       14.09     16.53 o 
 -15   1  14      150.06      152.72     20.41 o 
 -14   1  14      547.46      616.86     40.16 o 
 -13   1  14      166.38      171.10     14.42 o 
 -12   1  14       21.82       25.82     11.93 o 
 -11   1  14       25.76       15.01     11.19 o 
 -10   1  14       27.52       12.83     11.69 o 
  -9   1  14       26.98       23.54     10.94 o 
  -8   1  14     1610.77     1675.93     26.98 o 
  -7   1  14      616.80      642.51     19.21 o 
  -6   1  14       48.20       58.80     18.79 o 
  -5   1  14      481.06      453.17     18.46 o 
  -4   1  14      456.73      487.33     17.11 o 
  -3   1  14      599.62      561.76     15.45 o 
  -2   1  14      414.86      397.21     13.09 o 
  -1   1  14        6.12        3.98      8.17 o 
   0   1  14       13.60       18.44      8.98 o 
   1   1  14      711.16      777.00     21.34 o 
   2   1  14      132.73      143.00     11.25 o 
   3   1  14        1.62        1.51     14.66 o 
   4   1  14       73.17       94.66     11.71 o 
   5   1  14       25.05       16.34     10.79 o 
   6   1  14       29.84       42.14     11.95 o 
   7   1  14        0.20        8.06     15.23 o 
   8   1  14        0.22        4.00     13.36 o 
   9   1  14        1.51       -3.44     13.16 o 
  10   1  14       49.01       80.49     19.57 o 
  11   1  14        3.21      -11.35     17.62 o 
  12   1  14       17.97      -10.72     18.96 o 
  13   1  14        4.06        3.51     21.20 o 
 -17   2  14       75.38       66.55     20.56 o 
 -16   2  14       33.75       40.92     17.33 o 
 -15   2  14       70.16       60.33     16.51 o 
 -14   2  14       32.11       37.18     16.30 o 
 -13   2  14        6.92       -2.72     14.00 o 
 -12   2  14      150.83      150.61     15.52 o 
 -11   2  14      224.46      223.81     23.37 o 
 -10   2  14      311.29      306.33     16.27 o 
  -9   2  14       23.16       17.62     11.76 o 
  -8   2  14        2.72        6.42     10.97 o 
  -7   2  14        4.66       -3.09      9.97 o 
  -6   2  14        1.71       -7.84      7.84 o 
  -5   2  14       53.99       43.68      9.08 o 
  -4   2  14      265.01      244.03     11.18 o 
  -3   2  14        6.55       15.54     10.73 o 
  -2   2  14       14.11       16.32      7.74 o 
  -1   2  14      425.09      443.40     19.04 o 
   0   2  14       17.41        1.50     11.40 o 
   1   2  14        6.57      -11.70     11.70 o 
   2   2  14      129.72      129.22     14.57 o 
   3   2  14        4.84        0.44     10.94 o 
   4   2  14       30.56       24.78     12.32 o 
   5   2  14        9.94        4.24     12.91 o 
   6   2  14        1.35        6.52     11.88 o 
   7   2  14       30.11       33.88     14.52 o 
   8   2  14       20.97       17.76     17.37 o 
   9   2  14        0.77       14.18     18.92 o 
  10   2  14        1.87        8.30     19.22 o 
  11   2  14        0.12       -5.91     19.84 o 
  12   2  14        1.72       -1.37     22.21 o 
 -17   3  14        8.42        7.12     42.50 o 
 -16   3  14        5.13      -25.54     25.54 o 
 -15   3  14        1.72       -9.05     28.05 o 
 -14   3  14        8.08       -7.75     35.38 o 
 -13   3  14       11.36       12.97     25.85 o 
 -12   3  14       19.66       29.24     25.35 o 
 -11   3  14       27.81       53.56     24.03 o 
 -10   3  14        4.82       -9.76     21.13 o 
  -9   3  14       12.35        1.07     20.09 o 
  -8   3  14       42.27       20.70     15.11 o 
  -7   3  14        1.25        3.78     18.25 o 
  -6   3  14       44.59       52.39     16.87 o 
  -5   3  14        1.00      -14.11     14.11 o 
  -4   3  14        0.01      -13.66     13.66 o 
  -3   3  14       33.41       37.65     16.58 o 
  -2   3  14        0.15      -14.47     14.47 o 
  -1   3  14        0.57        8.03     15.11 o 
   0   3  14        2.59       12.80     29.11 o 
   1   3  14       17.46       14.15     37.34 o 
   2   3  14       39.58       14.55     22.26 o 
   3   3  14        0.02      -21.57     21.57 o 
   4   3  14       13.17        9.76     47.79 o 
   5   3  14        0.36      -17.64     22.15 o 
   6   3  14        0.04       13.27     40.54 o 
   7   3  14       12.31      -32.92     40.29 o 
   8   3  14       14.50       -7.62     41.52 o 
   9   3  14       27.19       57.49     47.42 o 
  10   3  14        0.02       37.34     50.12 o 
  11   3  14        2.48       11.30     51.59 o 
 -16   4  14       18.37       -6.11     31.33 o 
 -15   4  14        0.07       22.42     30.71 o 
 -14   4  14        3.46      -26.78     44.47 o 
 -13   4  14        0.77       10.32     44.22 o 
 -12   4  14       24.76        1.97     43.00 o 
 -11   4  14      110.07       91.89     45.94 o 
 -10   4  14       24.38       -5.90     39.31 o 
  -9   4  14      114.91       66.09     40.54 o 
  -8   4  14       86.18       75.43     42.01 o 
  -7   4  14       35.50       13.38     27.09 o 
  -6   4  14        7.84        3.45     25.83 o 
  -5   4  14        3.81      -16.82     25.30 o 
  -4   4  14       24.60       11.65     29.73 o 
  -3   4  14       25.26        3.51     31.45 o 
  -2   4  14       98.27       59.75     26.44 o 
  -1   4  14        2.47       18.12     24.70 o 
   0   4  14      101.28       95.01     28.10 o 
   1   4  14        0.94       -3.18     24.66 o 
   2   4  14        1.03       10.55     49.51 o 
   3   4  14      128.74      111.19     28.58 o 
   4   4  14      156.95      114.54     28.51 o 
   5   4  14       66.74       30.12     38.94 o 
   6   4  14       14.48       66.83     42.01 o 
   7   4  14        5.42       16.95     43.49 o 
   8   4  14        0.26       10.56     45.94 o 
   9   4  14        2.42      -47.42     47.42 o 
  10   4  14        0.56      -47.91     47.91 o 
 -14   5  14       25.93       81.08     52.09 o 
 -13   5  14        7.13      -14.99     49.38 o 
 -12   5  14        4.35       42.26     51.35 o 
 -11   5  14       17.27       55.28     52.09 o 
 -10   5  14        0.38       27.76     49.63 o 
  -9   5  14       26.86       15.23     48.40 o 
  -8   5  14       39.77       97.29     52.58 o 
  -7   5  14       84.76      154.29     51.59 o 
  -6   5  14        5.88       20.22     30.57 o 
  -5   5  14      143.84      158.84     34.94 o 
  -4   5  14      107.78       79.25     31.43 o 
  -3   5  14       24.27       27.56     27.48 o 
  -2   5  14        4.38      -13.79     28.12 o 
  -1   5  14        6.89       44.10     28.40 o 
   0   5  14        2.67       -6.03     38.82 o 
   1   5  14       85.16       29.72     30.03 o 
   2   5  14        2.06        7.18     87.83 o 
   3   5  14        0.32       11.57     37.96 o 
   4   5  14       34.97       18.51     42.75 o 
   5   5  14        4.86      -22.36     45.21 o 
   6   5  14        0.05      -44.47     45.21 o 
   7   5  14        0.02       16.71     47.66 o 
   8   5  14        0.12      -10.07     48.65 o 
 -12   6  14      103.50      159.70     60.19 o 
 -11   6  14        6.12       23.59     57.49 o 
 -10   6  14       53.09      -17.94     53.31 o 
  -9   6  14       37.86       17.44     57.49 o 
  -8   6  14       12.99        2.95     53.56 o 
  -7   6  14       32.22      -17.44     50.12 o 
  -6   6  14       54.83       84.98     35.99 o 
  -5   6  14        4.80      -13.25     30.49 o 
  -4   6  14       52.61       -3.17     30.85 o 
  -3   6  14        0.98      -29.62     29.62 o 
  -2   6  14       75.41       77.63     33.25 o 
  -1   6  14       38.74       38.96     33.43 o 
   0   6  14        0.85      -20.71     31.23 o 
   1   6  14       11.05       39.46     32.75 o 
   2   6  14        9.56       -4.09     32.81 o 
   3   6  14        0.55        2.44     32.30 o 
   4   6  14       19.03       35.38     52.33 o 
   5   6  14        0.22       34.15     51.10 o 
   6   6  14        1.01       39.06     52.33 o 
  -7   7  14       32.21        8.60     61.91 o 
  -6   7  14        3.22       -9.54     50.49 o 
  -5   7  14        2.00      -20.02     34.47 o 
  -4   7  14      105.32       79.48     38.76 o 
  -3   7  14        4.38       16.06     37.16 o 
  -2   7  14        0.16      -19.67     34.71 o 
  -1   7  14        7.65       -9.77     34.58 o 
   0   7  14        2.39      -27.62     35.87 o 
   1   7  14        0.17      -33.00     33.00 o 
   2   7  14       64.88       65.38     49.51 o 
 -18   1  15        5.61       22.40     25.45 o 
 -17   1  15       18.28       -4.05     19.99 o 
 -16   1  15       60.06       50.32     16.62 o 
 -15   1  15        2.42        5.02     14.51 o 
 -14   1  15        9.47       19.43     13.28 o 
 -13   1  15       34.99       34.80     17.66 o 
 -12   1  15       13.43       -2.18     13.14 o 
 -11   1  15      195.03      199.05     15.70 o 
 -10   1  15      115.69      118.22     13.32 o 
  -9   1  15       95.98       76.18     12.36 o 
  -8   1  15      357.03      322.54     15.20 o 
  -7   1  15        8.44       -9.39     10.66 o 
  -6   1  15      327.60      307.37     14.20 o 
  -5   1  15       18.24       13.14      9.35 o 
  -4   1  15        4.88        7.83      9.17 o 
  -3   1  15        8.97        1.44      9.04 o 
  -2   1  15      275.56      276.17     12.88 o 
  -1   1  15      146.52      153.38     10.77 o 
   0   1  15      176.39      198.90     12.05 o 
   1   1  15       21.43       24.85     10.07 o 
   2   1  15        1.04       -0.18     10.34 o 
   3   1  15       94.65      114.76     14.30 o 
   4   1  15        2.25      -11.63     11.63 o 
   5   1  15       53.17       47.78     15.81 o 
   6   1  15        1.12       11.34     12.60 o 
   7   1  15        4.17        1.24     12.80 o 
   8   1  15        3.22       -4.14     12.97 o 
   9   1  15       24.83       30.35     13.30 o 
  10   1  15        0.05       -2.35     18.07 o 
  11   1  15        5.40       -1.36     18.76 o 
  12   1  15        0.42        1.87     24.54 o 
 -17   2  15       18.64       21.21     20.07 o 
 -16   2  15      156.45      207.81     30.64 o 
 -15   2  15       22.25       33.77     16.43 o 
 -14   2  15      257.48      289.69     27.38 o 
 -13   2  15      242.46      189.80     17.07 o 
 -12   2  15      107.15      106.98     15.23 o 
 -11   2  15        2.61        7.05     13.58 o 
 -10   2  15        0.34        2.08     12.91 o 
  -9   2  15       16.60       10.84     21.04 o 
  -8   2  15       21.33       27.07     12.03 o 
  -7   2  15      274.68      256.13     14.26 o 
  -6   2  15       92.57      134.23     19.22 o 
  -5   2  15      692.85      688.97     18.67 o 
  -4   2  15      172.92      183.62     11.47 o 
  -3   2  15      121.84      138.83     10.71 o 
  -2   2  15       60.58       58.90     12.30 o 
  -1   2  15      104.45      110.11     19.74 o 
   0   2  15      111.94      116.05     14.90 o 
   1   2  15      101.53      119.18     14.85 o 
   2   2  15        7.02        3.66     14.35 o 
   3   2  15      121.93      104.04     15.91 o 
   4   2  15       12.52       17.20     16.50 o 
   5   2  15        7.10       17.68     15.83 o 
   6   2  15       54.82       65.05     15.46 o 
   7   2  15        7.88        5.15     16.59 o 
   8   2  15        1.16      -10.47     17.92 o 
   9   2  15        2.13       16.29     19.32 o 
  10   2  15        1.66       -7.97     19.75 o 
  11   2  15        5.50      -16.26     20.71 o 
 -16   3  15      209.70      240.92     50.24 o 
 -15   3  15       41.10       93.17     30.29 o 
 -14   3  15       60.55       49.66     26.78 o 
 -13   3  15       52.96       96.24     26.53 o 
 -12   3  15       20.72      -20.50     25.95 o 
 -11   3  15      132.17      115.82     26.48 o 
 -10   3  15      734.05      779.70     47.05 o 
  -9   3  15        8.27       -1.08     22.36 o 
  -8   3  15      120.68       89.50     17.44 o 
  -7   3  15      515.69      477.94     59.09 o 
  -6   3  15      201.18      169.50     24.03 o 
  -5   3  15      227.00      209.71     20.13 o 
  -4   3  15       17.05       15.00     17.24 o 
  -3   3  15      219.26      200.32     19.34 o 
  -2   3  15      114.82      116.23     17.95 o 
  -1   3  15       45.91       34.55     15.58 o 
   0   3  15      164.05      130.40     53.31 o 
   1   3  15        1.27       -1.90     22.81 o 
   2   3  15       14.62       12.16     24.10 o 
   3   3  15        3.48      -43.00     43.00 o 
   4   3  15      275.92      150.89     27.32 o 
   5   3  15       69.17       45.73     26.50 o 
   6   3  15       79.98       53.07     43.98 o 
   7   3  15        4.53       36.12     45.21 o 
   8   3  15        2.84       38.82     45.21 o 
   9   3  15       10.14        7.62     46.43 o 
  10   3  15        1.00        8.35     50.86 o 
  11   3  15        2.45       43.49     54.54 o 
 -15   4  15       32.25       26.77     32.04 o 
 -14   4  15       20.71      127.02     50.61 o 
 -13   4  15      128.02      233.65     54.79 o 
 -12   4  15      122.58      141.02     53.07 o 
 -11   4  15       12.38       26.78     44.72 o 
 -10   4  15        2.79      -13.76     43.73 o 
  -9   4  15       30.69        9.58     41.28 o 
  -8   4  15       60.41       36.85     43.00 o 
  -7   4  15       89.84       77.20     29.45 o 
  -6   4  15       54.30       69.07     29.52 o 
  -5   4  15       73.56       12.94     37.34 o 
  -4   4  15      134.74      155.99     43.86 o 
  -3   4  15      122.87       68.78     30.40 o 
  -2   4  15        0.30      -26.23     26.23 o 
  -1   4  15        0.00        1.80     27.36 o 
   0   4  15        4.93       -1.03     26.03 o 
   1   4  15       21.19      -20.05     23.96 o 
   2   4  15      112.82      183.03     32.26 o 
   3   4  15       32.98       28.71     28.49 o 
   4   4  15       30.75       37.49     27.39 o 
   5   4  15       20.15      -17.94     46.68 o 
   6   4  15       26.87       16.95     42.75 o 
   7   4  15        1.66       -4.42     47.42 o 
   8   4  15        4.25       -2.21     48.65 o 
   9   4  15        0.50      -43.24     43.24 o 
 -13   5  15        0.16      -24.57     50.61 o 
 -12   5  15       23.47       -8.35     53.56 o 
 -11   5  15       10.58      -24.81     50.37 o 
 -10   5  15       45.89      102.45     55.28 o 
  -9   5  15       13.56      -11.30     44.72 o 
  -8   5  15        2.66       14.25     49.14 o 
  -7   5  15       43.27       27.64     33.09 o 
  -6   5  15        6.87        3.82     30.28 o 
  -5   5  15        4.73       -8.10     30.23 o 
  -4   5  15       44.98       25.46     30.81 o 
  -3   5  15        1.50       -0.57     29.15 o 
  -2   5  15        2.34      -27.01     27.01 o 
  -1   5  15       71.09       74.05     57.86 o 
   0   5  15      103.13      122.44     33.35 o 
   1   5  15       30.29       16.71     46.19 o 
   2   5  15        0.12        3.13     31.03 o 
   3   5  15       12.19      -27.15     33.78 o 
   4   5  15        1.39       59.70     49.63 o 
   5   5  15       11.17      -13.27     48.89 o 
   6   5  15       12.61       -6.88     44.47 o 
   7   5  15        3.42      -48.89     48.89 o 
 -11   6  15        0.01       34.40     57.74 o 
 -10   6  15       13.95      -51.35     58.47 o 
  -9   6  15       23.77      118.18     56.26 o 
  -8   6  15       10.65       51.10     57.00 o 
  -7   6  15       46.44       48.89     56.75 o 
  -6   6  15        6.89       25.14     41.15 o 
  -5   6  15       17.18       28.05     34.77 o 
  -4   6  15       14.04      -29.07     43.49 o 
  -3   6  15        1.54      -40.42     71.13 o 
  -2   6  15        0.08        1.69     32.86 o 
  -1   6  15        0.42       20.30     33.87 o 
   0   6  15        1.85      -12.51     36.36 o 
   1   6  15        1.73      -14.14     32.94 o 
   2   6  15        2.43        0.56     33.44 o 
   3   6  15        9.43      -47.91     47.91 o 
   4   6  15        2.06      -41.52     50.61 o 
   5   6  15        9.32        3.69     50.86 o 
  -6   7  15        7.81       46.19     60.68 o 
  -5   7  15        4.50      -28.50     55.53 o 
  -4   7  15        4.75       23.07     38.54 o 
  -3   7  15        3.15      -25.55     37.25 o 
  -2   7  15       10.68      -26.73     35.93 o 
  -1   7  15       14.09       59.21     55.77 o 
   0   7  15        0.02       78.62     57.00 o 
 -17   0  16      151.88      193.60     49.51 o 
 -16   0  16       35.10       -5.92     23.89 o 
 -15   0  16      263.03      252.94     22.71 o 
 -14   0  16       17.64        5.86     18.35 o 
 -13   0  16       12.77        9.46     20.76 o 
 -12   0  16       74.25      130.32     24.81 o 
 -11   0  16       18.18      -11.47     18.15 o 
 -10   0  16      164.57      156.83     20.76 o 
  -9   0  16     2295.44     2293.69     68.06 o 
  -8   0  16       67.02       50.81     16.59 o 
  -7   0  16      247.16      227.39     21.02 o 
  -6   0  16      145.86      154.09     18.57 o 
  -5   0  16      185.76      210.85     24.57 o 
  -4   0  16        0.12        4.45     12.98 o 
  -3   0  16      208.91      224.93     32.40 o 
  -2   0  16      131.77      120.33     14.68 o 
  -1   0  16      293.66      313.76     17.90 o 
   0   0  16      172.53      193.67     17.21 o 
   1   0  16      216.60      230.94     17.92 o 
   2   0  16      145.81      103.49     19.82 o 
   3   0  16       22.18       22.70     33.54 o 
   4   0  16        1.95       12.90     29.61 o 
   5   0  16      109.58       54.32     21.37 o 
   6   0  16       86.99       53.98     21.83 o 
   7   0  16        0.43       14.88     26.17 o 
   8   0  16        5.13      -14.64     22.23 o 
   9   0  16        0.71       31.98     25.55 o 
  10   0  16        6.61       -3.08     25.71 o 
  11   0  16       19.66        4.12     45.94 o 
 -17   1  16        3.71        2.03     21.03 o 
 -16   1  16       56.12       33.26     22.00 o 
 -15   1  16       13.45       -0.06     14.58 o 
 -14   1  16      113.58      136.77     15.47 o 
 -13   1  16      130.85      141.32     17.62 o 
 -12   1  16      418.33      418.65     17.50 o 
 -11   1  16      290.37      314.44     16.10 o 
 -10   1  16        1.52       -7.40     12.67 o 
  -9   1  16      123.44      104.58     13.94 o 
  -8   1  16       53.63       71.11     12.91 o 
  -7   1  16       64.99       81.83     16.74 o 
  -6   1  16      770.51      789.99     21.59 o 
  -5   1  16        4.01        9.99     10.07 o 
  -4   1  16        3.98        4.44      9.76 o 
  -3   1  16      591.43      642.08     16.79 o 
  -2   1  16      338.60      362.13     14.08 o 
  -1   1  16       15.32       14.47     16.48 o 
   0   1  16       36.35        9.48     10.43 o 
   1   1  16       21.56       26.49     10.93 o 
   2   1  16       32.72       40.65     11.71 o 
   3   1  16       47.72       71.93     12.28 o 
   4   1  16       91.26       88.62     13.03 o 
   5   1  16        6.32        8.62     12.19 o 
   6   1  16        3.11      -12.37     12.37 o 
   7   1  16        3.05       -8.78     13.05 o 
   8   1  16       15.83       17.52     14.00 o 
   9   1  16        0.33      -26.92     26.92 o 
  10   1  16        6.69       -3.33     21.09 o 
  11   1  16        1.08      -14.77     22.18 o 
 -17   2  16        3.93       -2.97     22.35 o 
 -16   2  16       18.21       22.74     17.43 o 
 -15   2  16       25.16       34.54     17.64 o 
 -14   2  16      115.78      137.81     28.40 o 
 -13   2  16       21.43        1.48     15.51 o 
 -12   2  16       16.70       11.80     14.63 o 
 -11   2  16       23.26       39.45     14.44 o 
 -10   2  16       11.78       19.01     13.52 o 
  -9   2  16      397.36      429.14     18.52 o 
  -8   2  16      118.25      106.51     13.70 o 
  -7   2  16        6.13       -7.21     11.64 o 
  -6   2  16        0.69       -8.89      8.89 o 
  -5   2  16      449.95      408.78     14.77 o 
  -4   2  16        7.48       10.84      9.63 o 
  -3   2  16      139.67      151.42     11.56 o 
  -2   2  16       10.08        9.66     17.41 o 
  -1   2  16      114.30      142.18     17.04 o 
   0   2  16        0.70       11.35     13.71 o 
   1   2  16      144.77      158.83     16.65 o 
   2   2  16       20.95       40.58     15.10 o 
   3   2  16       24.01       46.74     15.79 o 
   4   2  16       50.95       36.52     16.64 o 
   5   2  16        4.07       -7.55     19.99 o 
   6   2  16       29.32        3.76     16.96 o 
   7   2  16       21.74        2.80     18.76 o 
   8   2  16        0.07       -2.21     18.78 o 
   9   2  16        7.29        2.32     19.65 o 
  10   2  16        2.35      -11.33     19.80 o 
  11   2  16        3.20       -6.73     21.02 o 
 -16   3  16       13.47       -9.10     29.22 o 
 -15   3  16        2.41       39.83     30.42 o 
 -14   3  16       39.93       60.29     28.56 o 
 -13   3  16        5.30        7.91     27.07 o 
 -12   3  16        0.03       -6.37     26.44 o 
 -11   3  16        7.85       10.64     25.45 o 
 -10   3  16       21.79       19.92     24.59 o 
  -9   3  16       38.94       23.60     18.18 o 
  -8   3  16       41.26       48.50     23.01 o 
  -7   3  16       47.88       47.32     17.31 o 
  -6   3  16        6.51        1.70     17.32 o 
  -5   3  16       65.75       74.59     19.13 o 
  -4   3  16        0.39        6.33     20.86 o 
  -3   3  16        8.79        1.93     16.17 o 
  -2   3  16       35.12        8.25     16.97 o 
  -1   3  16      155.77      148.12     29.99 o 
   0   3  16       26.21      -11.84     39.80 o 
   1   3  16        5.47        0.05     22.94 o 
   2   3  16       38.04       20.05     25.28 o 
   3   3  16        4.64        9.93     25.15 o 
   4   3  16      190.21      138.20     30.03 o 
   5   3  16       42.46      -10.30     25.03 o 
   6   3  16        1.92       36.85     43.73 o 
   7   3  16        0.96       -1.23     42.75 o 
   8   3  16        0.03      -44.96     47.66 o 
   9   3  16        0.25       -7.37     47.66 o 
  10   3  16        7.82       22.85     53.81 o 
 -14   4  16        9.05        4.91     52.82 o 
 -13   4  16        7.32       11.79     47.42 o 
 -12   4  16        0.63       -1.23     45.45 o 
 -11   4  16        2.92      -14.00     44.72 o 
 -10   4  16        3.95      -23.59     42.50 o 
  -9   4  16       32.90       36.61     42.50 o 
  -8   4  16       36.64        3.69     48.15 o 
  -7   4  16        2.85      -27.71     55.89 o 
  -6   4  16       46.09       17.68     29.79 o 
  -5   4  16        8.19      -26.82     28.72 o 
  -4   4  16       31.52      -20.71     28.55 o 
  -3   4  16      108.57      111.00     31.60 o 
  -2   4  16       13.82      -13.71     27.58 o 
  -1   4  16       19.63      -25.35     25.35 o 
   0   4  16       71.01       49.42     27.93 o 
   1   4  16       23.39        4.10     29.09 o 
   2   4  16        1.89        2.63     26.48 o 
   3   4  16       43.13       50.39     28.38 o 
   4   4  16       54.68       49.33     27.91 o 
   5   4  16        3.18       10.56     47.17 o 
   6   4  16        5.66       61.67     45.94 o 
   7   4  16        0.22       19.16     50.12 o 
   8   4  16        0.81        8.84     53.56 o 
 -13   5  16       73.18      159.21     59.21 o 
 -12   5  16        1.02      -52.33     52.33 o 
 -11   5  16       55.59       47.91     55.77 o 
 -10   5  16        0.50      -10.32     56.51 o 
  -9   5  16       79.83       52.33     55.03 o 
  -8   5  16        2.01      -10.56     54.30 o 
  -7   5  16      138.80      186.47     38.30 o 
  -6   5  16        1.34      -17.95     31.54 o 
  -5   5  16       10.54        3.73     32.32 o 
  -4   5  16        0.65      -30.75     30.75 o 
  -3   5  16      120.21      103.60     33.54 o 
  -2   5  16        1.15       -3.97     29.88 o 
  -1   5  16        0.40       18.14     31.14 o 
   0   5  16        5.48       33.66     30.74 o 
   1   5  16       12.45       -5.08     45.58 o 
   2   5  16        3.39      -11.22     33.78 o 
   3   5  16       28.18        6.97     30.98 o 
   4   5  16        4.92       56.26     44.47 o 
   5   5  16        4.23       -1.23     48.40 o 
   6   5  16        0.06      -45.45     48.65 o 
 -10   6  16        5.96      -55.53     55.53 o 
  -9   6  16       75.52      122.35     64.12 o 
  -8   6  16        1.82       55.53     53.07 o 
  -7   6  16        0.55      -23.83     59.95 o 
  -6   6  16       41.44       37.08     36.27 o 
  -5   6  16        9.63      -31.42     34.05 o 
  -4   6  16        5.05      -21.81     39.31 o 
  -3   6  16        3.06      -11.39     32.80 o 
  -2   6  16        4.60       -5.94     33.39 o 
  -1   6  16       19.33        2.87     35.33 o 
   0   6  16        3.85      -24.59     43.86 o 
   1   6  16       13.33       -0.66     32.49 o 
   2   6  16        2.20        2.33     33.70 o 
   3   6  16       15.46       51.35     50.61 o 
 -17   1  17        1.44        2.58     21.98 o 
 -16   1  17       33.67       51.88     16.53 o 
 -15   1  17       65.71       69.33     16.04 o 
 -14   1  17       41.35       53.34     15.84 o 
 -13   1  17       13.68       22.29     14.70 o 
 -12   1  17        3.29       -1.73     13.28 o 
 -11   1  17       45.68       37.21     13.47 o 
 -10   1  17       11.38       15.22     13.51 o 
  -9   1  17       42.71       37.44     13.88 o 
  -8   1  17      208.14      210.32     14.98 o 
  -7   1  17        3.29        3.20     11.65 o 
  -6   1  17        0.76        5.55     14.57 o 
  -5   1  17      145.10      128.05     12.41 o 
  -4   1  17       35.13       35.78     10.95 o 
  -3   1  17       53.43       66.47     15.49 o 
  -2   1  17       33.32       51.73     12.86 o 
  -1   1  17       85.90      103.98     14.22 o 
   0   1  17       47.53       51.91     12.73 o 
   1   1  17       26.90       33.25     12.83 o 
   2   1  17        5.83       14.68     13.07 o 
   3   1  17        9.66       11.80     13.16 o 
   4   1  17        0.75        8.56     17.97 o 
   5   1  17        7.00        3.30     13.68 o 
   6   1  17        9.01        3.77     14.99 o 
   7   1  17        2.45      -11.72     14.45 o 
   8   1  17        5.76       -0.82     15.30 o 
   9   1  17        0.06       10.46     21.11 o 
  10   1  17        1.69      -22.74     22.74 o 
 -16   2  17        4.06        4.79     17.81 o 
 -15   2  17       89.97      100.66     22.28 o 
 -14   2  17       55.28       65.40     17.54 o 
 -13   2  17        1.93        8.62     15.85 o 
 -12   2  17      127.38      126.61     16.71 o 
 -11   2  17      124.92      118.23     16.19 o 
 -10   2  17       62.13       42.72     14.94 o 
  -9   2  17       91.32       94.64     14.51 o 
  -8   2  17       21.54       24.53     13.44 o 
  -7   2  17       14.53       -1.97     10.46 o 
  -6   2  17        0.68       11.62      9.95 o 
  -5   2  17      570.70      602.29     18.24 o 
  -4   2  17      116.08      113.58     11.70 o 
  -3   2  17        1.34        9.61     16.05 o 
  -2   2  17        2.08       22.30     14.28 o 
  -1   2  17       93.42      115.25     15.85 o 
   0   2  17       55.15       39.32     16.39 o 
   1   2  17       14.18       33.10     15.88 o 
   2   2  17      101.83       88.29     16.55 o 
   3   2  17        9.11        0.92     31.75 o 
   4   2  17       66.82       65.28     17.93 o 
   5   2  17        1.74        2.60     17.88 o 
   6   2  17       10.20        1.32     26.73 o 
   7   2  17        1.86       11.94     19.11 o 
   8   2  17        0.16       22.87     24.62 o 
   9   2  17        7.42        4.46     20.39 o 
  10   2  17        3.29       -6.70     21.39 o 
 -15   3  17       70.62       89.30     33.21 o 
 -14   3  17       40.26      -13.72     28.24 o 
 -13   3  17       43.16       65.48     30.59 o 
 -12   3  17        4.59       -2.01     26.53 o 
 -11   3  17        3.25      -14.51     26.96 o 
 -10   3  17       10.01        0.12     18.71 o 
  -9   3  17       55.46       83.45     38.53 o 
  -8   3  17      179.67      168.10     20.32 o 
  -7   3  17      148.10      132.73     24.14 o 
  -6   3  17       97.90       70.04     20.08 o 
  -5   3  17        3.62       -3.19     18.40 o 
  -4   3  17      152.28      128.25     21.29 o 
  -3   3  17        2.71       -8.91     18.22 o 
  -2   3  17       63.17       40.42     18.50 o 
  -1   3  17       17.21       -0.64     27.19 o 
   0   3  17      102.11       67.21     27.62 o 
   1   3  17        9.74        1.58     56.88 o 
   2   3  17       84.74       49.73     40.29 o 
   3   3  17        8.20       33.99     30.47 o 
   4   3  17       36.12        1.12     27.21 o 
   5   3  17       11.68        1.72     40.54 o 
   6   3  17       40.47       56.02     47.42 o 
   7   3  17        1.25      -43.24     43.24 o 
   8   3  17        0.52       -2.70     51.35 o 
   9   3  17        0.20       59.70     53.07 o 
 -14   4  17       11.57       30.77     32.43 o 
 -13   4  17        9.47       84.03     55.03 o 
 -12   4  17       83.18       75.18     52.58 o 
 -11   4  17      131.80       32.43     47.17 o 
 -10   4  17       59.88       91.15     46.93 o 
  -9   4  17       35.64       54.30     51.10 o 
  -8   4  17        7.00      -37.84     44.72 o 
  -7   4  17       33.78       11.99     31.44 o 
  -6   4  17        2.99       -9.58     50.86 o 
  -5   4  17      186.18      104.10     40.42 o 
  -4   4  17       42.25       35.92     29.80 o 
  -3   4  17       14.64      -14.57     28.23 o 
  -2   4  17      129.70      148.81     94.34 o 
  -1   4  17       43.18       33.00     35.26 o 
   0   4  17        0.44        0.62     27.72 o 
   1   4  17        9.32       87.32     31.35 o 
   2   4  17        1.65        1.32     31.82 o 
   3   4  17        0.12      -19.69     27.04 o 
   4   4  17        1.67       12.53     41.77 o 
   5   4  17        8.12       83.29     51.35 o 
   6   4  17        1.29       -8.60     47.42 o 
   7   4  17        1.46      -25.80     48.40 o 
 -12   5  17       49.87      127.27     62.16 o 
 -11   5  17       15.56       22.60     54.30 o 
 -10   5  17       47.65      107.61     61.67 o 
  -9   5  17        0.78       40.54     57.98 o 
  -8   5  17       81.08       65.35     54.79 o 
  -7   5  17       24.42      -32.31     32.31 o 
  -6   5  17       19.70       73.67     36.34 o 
  -5   5  17       15.44      -20.92     31.46 o 
  -4   5  17        1.15       -9.07     38.82 o 
  -3   5  17        1.96      -13.00     31.75 o 
  -2   5  17        9.78       17.40     45.21 o 
  -1   5  17        0.40       29.58     33.56 o 
   0   5  17        3.22       24.60     32.39 o 
   1   5  17        3.89       28.14     31.41 o 
   2   5  17       20.57       36.03     45.33 o 
   3   5  17       12.51       18.26     33.25 o 
   4   5  17        4.32      -42.26     48.89 o 
   5   5  17        0.81       54.30     51.59 o 
  -8   6  17        0.83      -12.04     61.91 o 
  -7   6  17        4.04      -28.50     57.98 o 
  -6   6  17       28.56       26.50     37.47 o 
  -5   6  17       35.75       -7.75     38.47 o 
  -4   6  17        3.55       -8.19     35.00 o 
  -3   6  17        5.15      -34.41     34.41 o 
  -2   6  17        0.01       -8.53     37.35 o 
  -1   6  17        0.41       -3.57     65.97 o 
   0   6  17        9.62      -32.40     32.40 o 
   1   6  17        3.79      -30.12     35.64 o 
   2   6  17        8.66      -35.13     47.42 o 
 -16   0  18       70.19       90.04     28.23 o 
 -15   0  18        7.82      -31.50     31.50 o 
 -14   0  18      113.14      155.34     22.57 o 
 -13   0  18      117.54       84.35     24.14 o 
 -12   0  18       60.89       57.12     30.47 o 
 -11   0  18        1.16       28.73     46.31 o 
 -10   0  18       32.19       41.03     19.69 o 
  -9   0  18       61.47      115.21     20.72 o 
  -8   0  18      176.15      181.04     36.12 o 
  -7   0  18      524.96      537.56     43.00 o 
  -6   0  18      240.28      201.02     22.67 o 
  -5   0  18       29.38       10.02     18.38 o 
  -4   0  18      144.59      162.27     17.59 o 
  -3   0  18       40.29       28.38     18.50 o 
  -2   0  18        2.88        9.32     21.14 o 
  -1   0  18      149.84      138.33     18.05 o 
   0   0  18       22.33       16.20     15.38 o 
   1   0  18        0.86        1.83     15.73 o 
   2   0  18      193.18      217.06     24.52 o 
   3   0  18       36.78       22.59     17.35 o 
   4   0  18       26.48       35.17     22.49 o 
   5   0  18        0.86       12.79     22.41 o 
   6   0  18        1.48       18.66     22.94 o 
   7   0  18        9.20       -0.19     24.95 o 
   8   0  18        0.24       -8.11     30.71 o 
   9   0  18        8.30       31.20     34.64 o 
 -16   1  18       29.21       33.32     19.18 o 
 -15   1  18       34.75       31.47     15.53 o 
 -14   1  18       98.57      149.49     16.72 o 
 -13   1  18       79.73       98.54     16.03 o 
 -12   1  18       27.55       24.30     14.20 o 
 -11   1  18       83.29       71.92     14.47 o 
 -10   1  18      153.09      149.19     16.29 o 
  -9   1  18       89.60       95.85     14.96 o 
  -8   1  18       71.40       80.93     14.00 o 
  -7   1  18        0.80       -2.75     13.13 o 
  -6   1  18        0.90        6.00     12.74 o 
  -5   1  18        8.68       23.27     12.26 o 
  -4   1  18        6.18       19.27     11.42 o 
  -3   1  18      151.74      164.19     13.63 o 
  -2   1  18      138.59      164.71     13.87 o 
  -1   1  18        1.51      -13.11     13.39 o 
   0   1  18       77.76       94.08     14.93 o 
   1   1  18        3.77        0.33     13.08 o 
   2   1  18        0.07       -3.86     13.72 o 
   3   1  18       10.99       19.77     14.54 o 
   4   1  18        1.49        4.04     14.63 o 
   5   1  18       31.76       44.00     15.60 o 
   6   1  18        0.70      -14.69     14.69 o 
   7   1  18        2.43        8.07     15.42 o 
   8   1  18       10.02      -18.87     20.71 o 
   9   1  18        8.94        2.75     20.39 o 
 -15   2  18        6.79       16.06     17.51 o 
 -14   2  18        1.03      -16.55     16.55 o 
 -13   2  18       78.81       91.08     17.35 o 
 -12   2  18       16.78        4.32     15.37 o 
 -11   2  18       15.03       -5.12     15.19 o 
 -10   2  18       20.82       30.19     15.15 o 
  -9   2  18        7.80        1.75     15.19 o 
  -8   2  18        0.60        4.28     13.93 o 
  -7   2  18      117.18      124.50     14.73 o 
  -6   2  18        0.99       14.98     10.04 o 
  -5   2  18       43.92       69.01     11.72 o 
  -4   2  18       17.77        9.59     10.83 o 
  -3   2  18        1.53      -13.91     13.91 o 
  -2   2  18       46.13       48.97     14.86 o 
  -1   2  18        6.46       12.99     15.57 o 
   0   2  18        9.12        3.54     15.03 o 
   1   2  18       11.36        7.29     15.92 o 
   2   2  18        0.44       -5.34     24.19 o 
   3   2  18       20.97       31.51     17.38 o 
   4   2  18        0.03       -8.99     17.75 o 
   5   2  18        0.06      -12.20     23.61 o 
   6   2  18        1.63       30.83     19.27 o 
   7   2  18        1.17       -2.89     23.21 o 
   8   2  18        5.72       -7.77     19.73 o 
   9   2  18        0.17        9.67     23.88 o 
 -14   3  18        3.55      -23.14     29.67 o 
 -13   3  18       11.49      -10.20     29.28 o 
 -12   3  18        0.38      -36.85     36.85 o 
 -11   3  18        2.87       32.13     22.19 o 
 -10   3  18        3.00        4.43     24.32 o 
  -9   3  18       46.03       44.11     20.85 o 
  -8   3  18        1.10       -7.71     18.25 o 
  -7   3  18       10.49       13.07     18.94 o 
  -6   3  18        3.27      -23.89     23.89 o 
  -5   3  18        4.52      -13.78     19.60 o 
  -4   3  18       23.91       23.97     18.86 o 
  -3   3  18        1.67        3.13     18.86 o 
  -2   3  18        2.30       19.52     19.42 o 
  -1   3  18        0.64      -17.26     17.56 o 
   0   3  18       19.12       -5.92     26.48 o 
   1   3  18        8.06       13.73     29.61 o 
   2   3  18        0.39        9.96     27.34 o 
   3   3  18        8.41       -6.02     27.67 o 
   4   3  18       21.69        7.79     28.57 o 
   5   3  18        1.07      -17.44     43.49 o 
   6   3  18        5.62      -41.28     43.24 o 
   7   3  18        2.85      -44.72     44.72 o 
   8   3  18        0.52       41.28     55.28 o 
 -13   4  18        3.74       33.17     56.02 o 
 -12   4  18        2.03      -27.76     55.28 o 
 -11   4  18        0.04      -23.34     49.63 o 
 -10   4  18        0.19      -32.43     49.87 o 
  -9   4  18        9.74      -25.80     52.58 o 
  -8   4  18       51.32       79.60     55.28 o 
  -7   4  18        0.16      -51.96     51.96 o 
  -6   4  18        0.24      -27.94     32.96 o 
  -5   4  18        0.29        7.60     31.80 o 
  -4   4  18       25.89       -9.26     32.80 o 
  -3   4  18        0.89       -7.25     30.23 o 
  -2   4  18        4.20        6.02     30.64 o 
  -1   4  18        0.72        2.48     30.40 o 
   0   4  18        0.01      -26.13     27.61 o 
   1   4  18       12.66       53.90     59.70 o 
   2   4  18        0.79       13.76     31.27 o 
   3   4  18        2.57      -18.86     34.27 o 
   4   4  18        9.59       -3.44     42.75 o 
   5   4  18        6.90       85.99     54.54 o 
   6   4  18       10.28       62.90     53.31 o 
 -11   5  18       51.10        0.00     60.93 o 
 -10   5  18       17.37      -56.51     56.51 o 
  -9   5  18        0.45       -6.88     57.49 o 
  -8   5  18       41.81       59.46     58.72 o 
  -7   5  18        4.61      -47.94     77.02 o 
  -6   5  18        2.31        8.35     55.89 o 
  -5   5  18        4.59      -34.93     34.93 o 
  -4   5  18        1.78        3.59     33.01 o 
  -3   5  18       18.93       25.57     32.45 o 
  -2   5  18       12.30      -19.43     56.63 o 
  -1   5  18       22.52       -8.35     34.40 o 
   0   5  18       10.79       49.96     33.96 o 
   1   5  18        0.03      -20.06     32.35 o 
   2   5  18        0.94      -13.32     33.91 o 
   3   5  18        2.05       24.08     52.82 o 
   4   5  18        5.83       11.30     53.56 o 
  -6   6  18       22.27      -10.56     60.93 o 
  -5   6  18        5.45      -29.91     36.47 o 
  -4   6  18       15.09       35.92     59.21 o 
  -3   6  18       13.55      -22.67     36.87 o 
  -2   6  18        4.41       19.93     37.50 o 
  -1   6  18        0.01      -16.41     35.79 o 
   0   6  18        4.53       85.99     59.21 o 
 -15   1  19       45.57       62.84     16.51 o 
 -14   1  19        4.13       17.26     16.66 o 
 -13   1  19      100.27      126.87     16.78 o 
 -12   1  19        9.65       18.48     14.88 o 
 -11   1  19        3.68       15.14     15.38 o 
 -10   1  19       13.40        4.46     14.84 o 
  -9   1  19        0.01      -13.91     13.91 o 
  -8   1  19       87.66       76.67     14.99 o 
  -7   1  19       88.05       98.75     14.60 o 
  -6   1  19        4.52       -1.37     13.73 o 
  -5   1  19       15.64       31.16     12.88 o 
  -4   1  19       70.42       53.22     13.49 o 
  -3   1  19        2.36        1.43     12.17 o 
  -2   1  19       32.31       42.84     12.95 o 
  -1   1  19        8.39       23.39     18.84 o 
   0   1  19       35.56       40.44     15.24 o 
   1   1  19        5.36       14.69     15.13 o 
   2   1  19        2.81        2.63     14.02 o 
   3   1  19        7.36       21.99     14.35 o 
   4   1  19       38.91       28.98     15.16 o 
   5   1  19        0.20        4.50     15.42 o 
   6   1  19        7.57       11.96     14.64 o 
   7   1  19        9.82       12.82     21.61 o 
   8   1  19        3.91       14.31     21.85 o 
 -15   2  19       19.11       46.43     19.15 o 
 -14   2  19        0.09       12.22     19.01 o 
 -13   2  19       27.90       42.07     17.55 o 
 -12   2  19       42.24       71.62     17.10 o 
 -11   2  19        4.13       16.65     16.38 o 
 -10   2  19       30.62       91.57     22.87 o 
  -9   2  19      133.12      148.48     18.05 o 
  -8   2  19       11.65       33.40     22.66 o 
  -7   2  19      148.12      137.66     21.35 o 
  -6   2  19        9.57        6.55     10.57 o 
  -5   2  19       51.01       39.59     14.23 o 
  -4   2  19      179.31      176.74     15.57 o 
  -3   2  19        3.32       14.57     14.85 o 
  -2   2  19        2.02        5.76     21.45 o 
  -1   2  19       88.93      105.72     17.89 o 
   0   2  19        6.27      -15.16     16.25 o 
   1   2  19       54.48       83.42     26.38 o 
   2   2  19        5.94        8.94     17.49 o 
   3   2  19        3.43        2.33     17.26 o 
   4   2  19        0.23       36.41     18.17 o 
   5   2  19        1.97       21.68     18.83 o 
   6   2  19        5.23        8.70     19.10 o 
   7   2  19        6.20       20.32     21.00 o 
   8   2  19        1.86      -18.64     20.19 o 
 -14   3  19       28.95       52.72     41.83 o 
 -13   3  19        7.02        1.57     23.57 o 
 -12   3  19       41.56       39.92     23.16 o 
 -11   3  19       34.05       57.76     28.03 o 
 -10   3  19        0.80       14.03     21.83 o 
  -9   3  19       31.54       36.94     21.37 o 
  -8   3  19        2.05       19.35     20.33 o 
  -7   3  19       11.12        6.72     20.51 o 
  -6   3  19      169.74      158.54     20.13 o 
  -5   3  19        8.33       18.53     24.12 o 
  -4   3  19        3.81      -20.21     20.21 o 
  -3   3  19       63.19       48.69     21.23 o 
  -2   3  19        5.05      -20.57     20.57 o 
  -1   3  19        0.69       32.56     20.60 o 
   0   3  19        0.02      -27.56     27.56 o 
   1   3  19       14.12       24.47     29.14 o 
   2   3  19       22.71        3.23     29.12 o 
   3   3  19       10.41       -8.51     28.20 o 
   4   3  19        2.76       34.40     45.70 o 
   5   3  19       26.38        4.67     48.15 o 
   6   3  19        0.62      -45.45     45.45 o 
   7   3  19        0.04      -19.90     50.61 o 
 -12   4  19        2.95       52.82     54.79 o 
 -11   4  19       42.80       65.84     57.74 o 
 -10   4  19       10.31       33.17     56.75 o 
  -9   4  19       98.95      170.26     61.18 o 
  -8   4  19       22.09       22.11     51.10 o 
  -7   4  19        0.34      -13.22     35.76 o 
  -6   4  19      113.02      101.75     68.67 o 
  -5   4  19        0.06      -31.25     31.25 o 
  -4   4  19       12.79       -3.53     40.17 o 
  -3   4  19       23.15       -9.28     31.18 o 
  -2   4  19       10.82       23.83     32.65 o 
  -1   4  19        0.31      -30.11     30.11 o 
   0   4  19       19.22       13.07     32.63 o 
   1   4  19       15.64       -2.33     59.09 o 
   2   4  19        8.55        0.30     48.40 o 
   3   4  19        1.21       -7.40     49.26 o 
   4   4  19        0.30       -8.84     46.93 o 
   5   4  19       48.95       59.21     55.77 o 
  -9   5  19        0.40       36.85     61.42 o 
  -8   5  19        1.03       46.19     54.30 o 
  -7   5  19       19.49       70.27     62.90 o 
  -6   5  19       16.46        2.17     37.26 o 
  -5   5  19        0.91      -12.08     34.91 o 
  -4   5  19        1.09      -33.79     33.79 o 
  -3   5  19        0.03      -34.10     34.10 o 
  -2   5  19        5.80      -31.52     31.52 o 
  -1   5  19        0.09       37.44     33.35 o 
   0   5  19        0.05        7.92     64.74 o 
   1   5  19       11.58       -0.03     51.35 o 
   2   5  19        4.73      -34.91     34.91 o 
 -15   0  20       25.52       22.60     23.17 o 
 -14   0  20       11.16       19.48     22.87 o 
 -13   0  20       22.46       38.00     25.36 o 
 -12   0  20       53.70       65.10     39.43 o 
 -11   0  20       63.27       97.04     23.93 o 
 -10   0  20      125.27      121.83     23.80 o 
  -9   0  20       12.96       -6.32     48.52 o 
  -8   0  20       22.71       29.28     20.52 o 
  -7   0  20       37.28       41.38     20.93 o 
  -6   0  20       89.49      125.38     22.47 o 
  -5   0  20      179.29      202.65     64.49 o 
  -4   0  20        8.92       16.29     20.37 o 
  -3   0  20        6.20       24.16     20.41 o 
  -2   0  20       77.01       78.30     21.14 o 
  -1   0  20      192.64      182.59     24.58 o 
   0   0  20       32.74       99.25     23.95 o 
   1   0  20        2.05       -5.59     26.90 o 
   2   0  20        1.20       14.52     20.64 o 
   3   0  20       38.91       47.46     21.83 o 
   4   0  20        2.73       -0.79     22.41 o 
   5   0  20       12.87       27.73     23.88 o 
   6   0  20        0.80       -9.77     22.30 o 
   7   0  20        4.32       26.84     23.96 o 
 -15   1  20       12.70        5.33     24.93 o 
 -14   1  20       47.93       58.68     16.67 o 
 -13   1  20        9.83        7.40     16.05 o 
 -12   1  20       32.22       30.66     15.86 o 
 -11   1  20       35.23       24.72     17.59 o 
 -10   1  20       22.25       20.60     15.80 o 
  -9   1  20       16.53       16.72     15.24 o 
  -8   1  20      280.61      274.71     19.09 o 
  -7   1  20       11.98       19.03     14.53 o 
  -6   1  20        3.21        9.09     14.45 o 
  -5   1  20        6.03        1.46     13.13 o 
  -4   1  20      149.29      154.39     15.02 o 
  -3   1  20        0.30        9.63     12.89 o 
  -2   1  20       92.67       79.25     14.07 o 
  -1   1  20        0.34       -1.10     13.13 o 
   0   1  20       48.12       62.29     14.33 o 
   1   1  20        3.71       -2.72     14.80 o 
   2   1  20       37.55       55.29     18.65 o 
   3   1  20        4.43       -7.08     15.13 o 
   4   1  20        0.07        4.87     16.13 o 
   5   1  20        1.96        1.29     14.94 o 
   6   1  20        4.21       33.90     24.67 o 
   7   1  20        0.09       14.88     23.97 o 
 -14   2  20        2.56       16.15     18.73 o 
 -13   2  20       85.41       97.60     17.98 o 
 -12   2  20        0.53       11.28     16.67 o 
 -11   2  20       20.43       10.75     16.48 o 
 -10   2  20        0.31      -15.64     15.64 o 
  -9   2  20        0.93        4.71     14.92 o 
  -8   2  20        3.20      -10.79     14.22 o 
  -7   2  20       19.90       22.42     14.51 o 
  -6   2  20        0.29       -3.45     13.52 o 
  -5   2  20       19.41       14.53     14.72 o 
  -4   2  20       61.87       70.21     14.72 o 
  -3   2  20        9.38       -0.24     16.14 o 
  -2   2  20        7.59       18.31     17.38 o 
  -1   2  20        6.26       13.44     18.66 o 
   0   2  20       26.01       60.14     17.73 o 
   1   2  20        2.63       19.33     17.67 o 
   2   2  20        0.88      -13.32     17.50 o 
   3   2  20        7.47       10.58     18.38 o 
   4   2  20       11.60       42.63     32.05 o 
   5   2  20        0.18        0.04     23.21 o 
   6   2  20        6.29        2.07     20.78 o 
 -13   3  20        2.44      -20.46     24.01 o 
 -12   3  20        2.30      -12.97     22.57 o 
 -11   3  20        0.39      -15.49     22.41 o 
 -10   3  20        1.13       -4.20     22.00 o 
  -9   3  20        7.58       15.00     21.98 o 
  -8   3  20       73.05      103.15     22.37 o 
  -7   3  20        0.12        3.97     34.00 o 
  -6   3  20       11.21      -18.38     24.15 o 
  -5   3  20        3.51       -1.84     17.07 o 
  -4   3  20        0.86       -6.48     22.02 o 
  -3   3  20        3.75      -19.60     19.60 o 
  -2   3  20       34.08       39.73     22.15 o 
  -1   3  20        4.18      -13.25     20.28 o 
   0   3  20        6.63      -28.22     28.22 o 
   1   3  20        0.07       13.63     30.20 o 
   2   3  20        8.02       20.51     31.27 o 
   3   3  20        1.23       17.00     33.04 o 
   4   3  20        0.64      -28.50     46.43 o 
   5   3  20       11.54       11.06     50.12 o 
 -11   4  20        6.44       65.84     59.46 o 
 -10   4  20       21.79       43.00     63.14 o 
  -9   4  20        0.87       40.54     56.02 o 
  -8   4  20        0.29      -35.38     51.35 o 
  -7   4  20       18.41      -19.16     57.00 o 
  -6   4  20        1.77      -14.70     33.11 o 
  -5   4  20        6.87       29.82     34.80 o 
  -4   4  20        4.63      -19.66     32.55 o 
  -3   4  20        8.09       35.76     33.08 o 
  -2   4  20       46.26       22.51     33.16 o 
  -1   4  20        1.48      -11.24     32.81 o 
   0   4  20        0.12       31.98     32.90 o 
   1   4  20        0.67      -29.28     29.28 o 
   2   4  20        7.58      -13.22     37.71 o 
   3   4  20        2.73       -1.23     54.54 o 
  -7   5  20        0.12      -23.09     64.37 o 
  -6   5  20       28.62      -26.64     37.85 o 
  -5   5  20       41.48       10.89     39.35 o 
  -4   5  20        0.23       17.60     37.87 o 
  -3   5  20        1.72      -33.60     35.52 o 
  -2   5  20        0.55      -27.08     33.96 o 
  -1   5  20        0.37      -34.40     34.40 o 
   0   5  20        1.37      -36.22     36.22 o 
 -14   1  21       32.39       46.92     17.01 o 
 -13   1  21        5.56       21.82     16.97 o 
 -12   1  21        0.38      -11.33     16.00 o 
 -11   1  21       15.95       -5.51     15.76 o 
 -10   1  21        0.55       -3.17     16.64 o 
  -9   1  21        1.26        0.14     15.19 o 
  -8   1  21       15.14       29.09     16.03 o 
  -7   1  21       10.63       28.06     15.96 o 
  -6   1  21       18.85       30.78     15.24 o 
  -5   1  21        7.18       -2.03     15.01 o 
  -4   1  21      124.93      141.74     16.47 o 
  -3   1  21        2.38       -6.13     14.91 o 
  -2   1  21       10.05        6.62     14.32 o 
  -1   1  21        7.49        7.64     14.84 o 
   0   1  21       42.46       51.17     15.99 o 
   1   1  21        0.18        5.09     15.76 o 
   2   1  21        7.09       14.19     15.36 o 
   3   1  21       26.27       45.04     18.46 o 
   4   1  21        3.67       -7.17     16.99 o 
   5   1  21        2.50       17.80     29.61 o 
   6   1  21        0.18      -16.64     24.00 o 
 -13   2  21        6.13        3.29     22.33 o 
 -12   2  21       10.53        1.88     22.79 o 
 -11   2  21        1.82       -8.25     15.61 o 
 -10   2  21        5.34       -0.14     15.83 o 
  -9   2  21        1.60       25.19     15.73 o 
  -8   2  21       45.71       70.84     22.56 o 
  -7   2  21       35.46       22.46     21.26 o 
  -6   2  21        2.25       -1.77     19.10 o 
  -5   2  21       20.01       44.43     20.28 o 
  -4   2  21        5.59       15.55     14.91 o 
  -3   2  21        0.09      -11.04     14.82 o 
  -2   2  21        0.32      -17.02     17.02 o 
  -1   2  21        0.32        6.72     16.69 o 
   0   2  21        8.36       -3.44     17.91 o 
   1   2  21       42.92       18.23     25.78 o 
   2   2  21        0.52      -14.41     18.83 o 
   3   2  21        9.21       10.84     19.16 o 
   4   2  21        0.29        8.66     19.72 o 
   5   2  21        1.68       17.89     20.12 o 
 -12   3  21        2.27      -22.82     22.90 o 
 -11   3  21       28.24       19.10     24.54 o 
 -10   3  21       38.42       22.17     22.52 o 
  -9   3  21        5.47        0.74     22.97 o 
  -8   3  21        0.10      -21.74     23.26 o 
  -7   3  21        2.20       27.01     22.56 o 
  -6   3  21        0.48        8.84     19.64 o 
  -5   3  21        9.93       15.31     19.62 o 
  -4   3  21       28.46       41.41     23.60 o 
  -3   3  21       20.48       12.61     22.96 o 
  -2   3  21        2.68        8.48     22.52 o 
  -1   3  21        0.22      -22.30     22.30 o 
   0   3  21       15.50        3.06     22.70 o 
   1   3  21        1.60       -8.42     31.27 o 
   2   3  21        0.09       10.73     32.21 o 
   3   3  21        0.18        6.61     32.28 o 
   4   3  21        1.07       -4.42     47.91 o 
  -9   4  21       23.79      -21.87     58.72 o 
  -8   4  21        5.64      -49.38     49.38 o 
  -7   4  21       23.87       19.66     59.46 o 
  -6   4  21       26.03      -37.22     37.22 o 
  -5   4  21        0.93      -36.13     36.13 o 
  -4   4  21        0.14       30.98     36.13 o 
  -3   4  21        2.62       -8.74     33.61 o 
  -2   4  21        3.52      -28.22     32.31 o 
  -1   4  21       25.11        9.72     33.62 o 
   0   4  21        0.07      -14.87     34.27 o 
   1   4  21        0.12      -33.68     33.68 o 
 -13   0  22      117.01      170.19     29.78 o 
 -12   0  22        7.71       13.37     25.44 o 
 -11   0  22       10.82       16.46     24.32 o 
 -10   0  22       30.16       35.96     24.41 o 
  -9   0  22       72.43       92.68     24.04 o 
  -8   0  22        1.40      -15.54     23.27 o 
  -7   0  22        0.04       -8.45     22.67 o 
  -6   0  22       11.14        9.86     23.01 o 
  -5   0  22        5.02      -19.99     21.54 o 
  -4   0  22        2.38       -3.21     22.22 o 
  -3   0  22        2.04      -17.48     22.26 o 
  -2   0  22       54.60       42.91     30.22 o 
  -1   0  22       13.82       -1.69     22.03 o 
   0   0  22       32.47       70.83     25.06 o 
   1   0  22       50.22       33.73     37.84 o 
   2   0  22        2.83      -13.85     22.84 o 
   3   0  22        2.72       -2.60     23.71 o 
   4   0  22        0.42       15.52     25.18 o 
 -12   1  22       11.97       18.31     16.55 o 
 -11   1  22        7.75       -5.91     15.98 o 
 -10   1  22        8.58       49.75     17.71 o 
  -9   1  22        0.52       -3.83     16.77 o 
  -8   1  22        5.27       -1.45     16.35 o 
  -7   1  22       30.75       22.53     16.15 o 
  -6   1  22       15.77       28.70     15.87 o 
  -5   1  22        0.90       -9.25     15.18 o 
  -4   1  22        0.10       14.01     15.88 o 
  -3   1  22       32.31       45.55     16.08 o 
  -2   1  22        4.61       14.94     15.66 o 
  -1   1  22        2.07        4.73     15.58 o 
   0   1  22        0.04        9.98     16.27 o 
   1   1  22        0.37       -1.96     16.17 o 
   2   1  22        0.09       25.22     16.20 o 
   3   1  22        2.23       32.05     16.17 o 
   4   1  22        3.99       -8.08     28.50 o 
 -12   2  22       29.53      -14.07     25.06 o 
 -11   2  22        2.58        0.86     22.68 o 
 -10   2  22        0.48       -2.17     22.57 o 
  -9   2  22        0.11       -1.95     21.63 o 
  -8   2  22       10.73       30.25     21.69 o 
  -7   2  22        9.36       27.27     22.04 o 
  -6   2  22        8.45       17.25     21.03 o 
  -5   2  22       10.24       -4.26     20.71 o 
  -4   2  22       14.30       33.44     20.58 o 
  -3   2  22        4.34       -2.47     14.62 o 
  -2   2  22        2.33      -18.36     23.01 o 
  -1   2  22       26.63        6.86     16.05 o 
   0   2  22        1.38      -12.47     17.92 o 
   1   2  22        1.82      -11.71     18.62 o 
   2   2  22        9.81      -16.49     19.29 o 
   3   2  22        3.31        2.00     17.74 o 
 -10   3  22        1.12       56.46     24.22 o 
  -9   3  22        0.39       -4.08     23.77 o 
  -8   3  22       12.04      -14.01     24.49 o 
  -7   3  22        7.92       29.81     26.95 o 
  -6   3  22       14.44        4.69     19.36 o 
  -5   3  22        5.67       39.03     21.38 o 
  -4   3  22        2.85       -7.19     19.54 o 
  -3   3  22       10.78       -9.15     23.90 o 
  -2   3  22        0.05       13.43     23.43 o 
  -1   3  22       10.04       37.94     24.40 o 
   0   3  22        4.73       -7.96     24.03 o 
   1   3  22        0.53      -12.75     24.10 o 
   2   3  22        1.39        0.67     32.19 o 
  -6   4  22        0.73       28.87     37.53 o 
  -5   4  22        0.74      -18.50     35.70 o 
  -4   4  22        2.73       18.79     36.74 o 
  -3   4  22        0.71        4.43     49.26 o 
  -2   4  22        1.25      -12.54     34.64 o 
 -11   1  23        1.01       -5.27     21.48 o 
 -10   1  23        0.08      -17.22     17.22 o 
  -9   1  23        2.87      -10.50     16.65 o 
  -8   1  23       15.12        4.46     16.38 o 
  -7   1  23        8.88       26.23     17.02 o 
  -6   1  23        0.94       12.04     16.74 o 
  -5   1  23        4.42       12.56     16.77 o 
  -4   1  23        0.97       -5.95     16.31 o 
  -3   1  23       38.01       59.10     17.30 o 
  -2   1  23        1.44       12.61     16.49 o 
  -1   1  23        0.91       -5.00     15.53 o 
   0   1  23        0.53       -7.24     16.17 o 
   1   1  23        8.17       23.05     15.41 o 
   2   1  23        3.45       23.14     15.61 o 
 -10   2  23        7.38        2.24     33.77 o 
  -9   2  23        0.68       29.38     23.92 o 
  -8   2  23        6.83      -14.36     22.46 o 
  -7   2  23       13.79      -13.81     22.51 o 
  -6   2  23       36.13       12.06     22.09 o 
  -5   2  23        6.80       13.89     31.59 o 
  -4   2  23        1.68       -6.87     25.46 o 
  -3   2  23        5.72       24.29     23.42 o 
  -2   2  23       10.21        7.89     25.80 o 
  -1   2  23        1.16      -17.51     17.51 o 
   0   2  23        7.14        2.63     17.16 o 
   1   2  23        2.14      -19.17     19.17 o 
  -8   3  23       10.57       18.18     36.61 o 
  -7   3  23       13.69       12.32     23.71 o 
  -6   3  23       17.94       41.18     23.75 o 
  -5   3  23        1.01       11.59     21.06 o 
  -4   3  23        0.35       -1.72     20.20 o 
  -3   3  23        4.61       29.53     20.49 o 
  -2   3  23       12.34       41.45     25.82 o 
  -1   3  23       10.91      -10.10     24.33 o 
  -9   0  24       18.53       10.17     25.45 o 
  -8   0  24        1.46       37.27     29.11 o 
  -7   0  24        6.14      -22.21     24.18 o 
  -6   0  24        5.89       -0.01     24.13 o 
  -5   0  24        6.26       19.19     24.06 o 
  -4   0  24       18.06       25.34     30.71 o 
  -3   0  24       89.19       94.83     26.14 o 
  -2   0  24        0.03      -12.35     24.23 o 
  -1   0  24       22.98       14.57     24.43 o 
   0   0  24        8.77       25.55     26.41 o 
  -9   1  24        3.16       16.73     17.82 o 
  -8   1  24        1.76       13.35     17.95 o 
  -7   1  24        6.79      -14.12     16.67 o 
  -6   1  24        6.34       -8.81     16.81 o 
  -5   1  24        5.64       13.28     17.26 o 
  -4   1  24        2.19       20.92     17.15 o 
  -3   1  24       10.81       22.91     17.23 o 
  -2   1  24        2.85       28.15     16.70 o 
  -1   1  24        0.05        7.46     16.72 o 
   0   1  24       14.63       -5.27     16.50 o 
  -7   2  24       51.61       54.04     23.45 o 
  -6   2  24       24.81       31.99     29.40 o 
  -5   2  24        1.91      -13.68     22.61 o 
  -4   2  24        0.21       18.18     34.05 o 
  -3   2  24        0.04       28.20     23.75 o 
  -2   2  24        3.74       -7.01     26.78 o 
                                                 
